# Supplementary material for: Correlative Analysis of miRNA Expression and Oncotype Dx Recurrence Score in Estrogen Receptor Positive Breast Carcinomas
Source: PLoS One. 2015 Dec 30;10(12):e0145346. doi: 10.1371/journal.pone.0145346 (PMC4696739; doi:10.1371/journal.pone.0145346)
Supplement: S1 Data — (XLSX) [file pone.0145346.s001.xlsx]

## Sheet: results
ProbeID	Annotation	Risk_Pvalue	min.Risk	max.Risk	RiskHigh	RiskIntermediate	RiskLow	Risk_adj.Pvalue	avgHy3	AvgExpr	VarExpr	S25	S12	S49	S64	S6	S32	S26	S29	S8	S16	S58	S2	S53	S70	S46	S30	S21	S11	S20	S7	S23	S63	S33
17306	ebv-miR-BART12	0.0119814	0.5387 (Low)	0.7257 (High)	0.725681	0.646318	0.538696	0.159558	6.19384	0.610871	0.0188007	0.764902	0.757431	0.696123	0.66541	0.730244	0.739977	0.710375	0.438855	0.535428	0.720688	0.826246	0.444792	0.594642	0.456221	0.400838	0.443581	0.613896	0.669856	0.488627	0.5439	0.719086	0.376665	0.712253
27537	ebv-miR-BART13	0.12115	-0.4366 (Intermediate)	0.08316 (High)	0.0831594	-0.436564	-0.32075	0.357843	7.77021	-0.240559	0.214515	-0.00898491	0.00630211	0.0458002	0.206167	-0.192838	0.44251	-0.810633	-0.0037154	-1.14408	-0.129829	-0.0945589	-0.710227	-0.404633	-1.14544	-0.135418	-0.513839	-0.75059	-0.0169808	0.350011	0.526934	-0.702959	-0.159194	-0.186666
17358	ebv-miR-BART16	0.380778	-0.1046 (Intermediate)	0.1208 (High)	0.120812	-0.10462	0.0933454	0.556522	7.6556	0.0574744	0.0843931	0.047771	0.136514	-0.113499	-0.0826207	0.282694	0.45401	-0.220269	0.401199	-0.940706	-0.0379937	0.274667	0.151435	0.182704	-0.191133	0.154467	-0.161544	-0.0915031	0.232488	0.338259	0.241774	-0.044099	0.0927994	0.214497
42466	ebv-miR-BART18-3p	0.671321	0.05906 (High)	0.1729 (Intermediate)	0.05906	0.172911	0.102883	0.760625	6.08378	0.106674	0.0415507	0.318485	-0.0343087	-0.0652215	0.0364295	0.102746	-0.00377017	0.0687105	0.607774	0.131888	0.0388628	0.017321	-0.118662	-0.237855	-0.0683587	0.617922	-0.0608119	0.107918	0.197114	0.242472	0.119906	0.0415389	0.204782	0.188627
42522	ebv-miR-BART19-3p	0.361158	-0.4666 (Intermediate)	0.07863 (High)	0.0786313	-0.46662	-0.300963	0.54896	10.5427	-0.237951	0.427386	-0.0518019	0.377215	-0.528902	0.297487	-0.225843	0.603632	-0.853299	0.415863	-1.92772	-0.161833	0.193888	-0.792857	-0.134012	-1.64186	0.0175275	-0.436543	-0.216661	0.156647	0.283544	0.291796	-1.14811	0.0630715	-0.054104
42613	ebv-miR-BART19-5p	0.69211	0.3046 (Low)	0.392 (Intermediate)	0.330421	0.391973	0.304608	0.775289	5.84433	0.330334	0.0338891	0.302784	0.556392	0.334111	0.398577	0.251784	0.13888	0.396984	0.297662	0.449677	0.679785	0.135757	0.496147	0.364367	0.434379	-0.019009	0.344211	0.419253	0.306419	0.0690986	0.44149	0.396486	-0.0970769	0.499534
145990	ebv-miR-BART21-3p	0.528436	0.3065 (Low)	0.4093 (Intermediate)	0.349268	0.409347	0.306459	0.665311	5.71402	0.339993	0.0279976	0.370624	0.412435	0.342392	0.331807	0.138131	0.500217	0.707136	0.117119	0.43231	0.494856	0.295314	0.377536	0.29801	0.233389	0.190953	0.315073	0.436237	0.448416	-0.067758	0.439108	0.501875	0.0970062	0.407663
17532	ebv-miR-BART5	0.0827384	-0.4157 (Low)	0.0379 (Intermediate)	-0.288472	0.0378958	-0.415716	0.317667	5.9254	-0.283911	0.149686	-0.411482	-0.385657	-0.245747	-0.152746	-0.379337	-0.15586	-0.431717	-0.0933697	0.931388	-0.538716	0.321894	-0.401652	-0.129799	-1.03989	-0.45294	-0.0835517	-0.731825	-0.594886	-0.388545	0.102752	-0.23736	-0.587076	-0.443824
17561	ebv-miR-BART6-3p	0.0749287	-0.6325 (Intermediate)	0.2834 (High)	0.283373	-0.632534	-0.460055	0.313859	8.25196	-0.303613	0.577852	0.12395	0.724321	0.177901	0.189335	-0.12084	0.605569	-1.2731	0.0886581	-1.97217	-0.0854801	0.0794199	-0.0908798	-0.798379	-2.1579	-0.190782	-0.923904	-1.02502	-0.381585	0.376564	0.585467	-0.629568	-0.107448	-0.177221
42954	ebv-miR-BART7*	0.0746839	-0.1191 (Intermediate)	0.07985 (High)	0.0798539	-0.119143	-0.0763958	0.313859	5.7977	-0.0449278	0.0264236	-0.0654011	-0.0486738	0.165477	0.298637	0.0520842	0.0769999	-0.303431	-0.043111	-0.323322	0.0149442	0.0592059	-0.00447718	-0.0601055	-0.396017	0.0986068	0.0218134	-0.161001	0.0418141	0.0388725	-0.10711	-0.154358	-0.241874	0.00708638
17328	ebv-miR-BART8*	0.124709	-0.5677 (Low)	0.07867 (High)	0.0786683	0.0187976	-0.567696	0.362389	9.1447	-0.271581	0.534477	-0.0412214	0.470194	-0.22809	0.0568494	-0.112881	0.327159	-0.900042	0.120387	0.486455	0.0466674	0.340521	-0.44033	-1.19794	-2.63172	-0.0162124	-0.245104	-1.26232	-0.620289	0.218217	0.658273	-0.837697	-0.16368	-0.273555
42906	ebv-miR-BHRF1-1	0.378395	-0.3306 (Intermediate)	-0.1308 (High)	-0.130843	-0.330594	-0.286167	0.55468	6.62604	-0.255306	0.0651408	-0.0658031	-0.201943	-0.0206085	-0.0819433	-0.282575	-0.132183	-0.624056	-0.0584975	-0.495201	-0.24161	-0.233607	-0.284663	-0.201584	-0.914951	-0.406198	-0.367578	-0.27308	0.293294	-0.202019	0.0703227	-0.67269	-0.261174	-0.213688
42951	ebv-miR-BHRF1-2	0.794579	-0.1704 (Intermediate)	0.04707 (High)	0.0470697	-0.170427	-0.145909	0.853523	10.8431	-0.100897	0.359625	0.031401	-0.0369124	-0.250494	-0.192459	0.104374	0.626508	-0.471235	0.294063	-0.351493	-0.467513	0.144044	-0.206313	-0.316252	-1.87677	0.1252	-0.137461	-0.730279	-0.141126	1.04391	0.56842	-0.928698	0.625544	0.222908
42782	hcmv-miR-UL148D	0.141248	-0.169 (Low)	0.04989 (Intermediate)	-0.00141496	0.0498877	-0.169024	0.381292	7.77232	-0.0777106	0.0553326	0.0576903	-0.0173304	0.091241	0.124986	-0.265056	-2.11743e-05	-0.283346	0.0502536	0.062623	0.225384	0.194524	-0.145712	-0.114239	-0.768886	-0.104835	-0.156241	-0.498436	-0.197105	0.169819	-0.0228982	-0.263078	-0.0929434	0.166263
27541	hcmv-miR-UL70-3p	0.107895	0.07779 (Low)	0.2305 (High)	0.230548	0.150058	0.0777903	0.357843	5.94852	0.13335	0.0216607	0.105963	0.22819	0.302205	0.484599	0.135817	0.126511	0.0085243	0.180435	0.108521	0.240058	0.212752	0.0537336	0.0306088	0.0578485	-0.188469	0.0199093	-0.0566166	-0.00252442	0.160513	0.407309	0.164232	0.207552	0.0793876
42458	hcmv-miR-US25-1*	0.114729	-0.2907 (Low)	0.02602 (High)	0.0260163	-0.221459	-0.290687	0.357843	6.11277	-0.193019	0.0948799	-0.0199923	-0.114818	0.0486961	0.154681	-0.0363323	0.123864	-0.432062	0.0739757	-0.559645	-0.0394279	-0.150137	-0.370533	-0.491091	-1.14837	0.0163913	-0.389586	-0.522689	-0.156163	0.0942971	0.137771	-0.380492	-0.148491	-0.12929
147162	hsa-let-7a	0.00160663	-0.847 (High)	0.5009 (Low)	-0.84701	0.303295	0.500866	0.0992094	9.22354	0.106296	0.719933	-0.585678	-0.523237	-1.08982	-0.873299	-0.618998	-1.39103	1.06986	-0.474953	1.19471	-0.522787	0.249641	0.723822	1.15487	1.30325	-0.358036	1.02101	0.82491	0.292232	-0.303228	-0.66958	1.34967	0.332223	0.339249
42530	hsa-let-7a-2*	0.639158	-0.4269 (Intermediate)	-0.2679 (High)	-0.267907	-0.426895	-0.356543	0.735892	6.56545	-0.348714	0.0731823	-0.25907	-0.319866	-0.44116	-0.324614	-0.182318	-0.080412	-0.626459	-0.18358	-0.842159	-0.262871	-0.219405	-0.481489	-0.497187	-1.11935	-0.120081	-0.499311	-0.60873	-0.165829	0.0630817	-0.0813879	-0.42631	-0.187285	-0.154634
147165	hsa-let-7b	0.000307967	-1.199 (High)	0.5173 (Low)	-1.19897	0.240045	0.517274	0.0507119	10.4846	0.00929002	0.993712	-0.830528	-0.608559	-1.00436	-1.91201	-0.843913	-1.99448	0.974407	-0.637311	1.11121	-0.55291	0.304832	0.783054	1.3224	1.17498	-0.750681	1.20069	0.486112	0.447481	-0.164762	-0.340686	1.35662	0.508036	0.184041
42769	hsa-let-7b*	0.030537	-0.362 (High)	0.06661 (Intermediate)	-0.362	0.0666102	0.0214244	0.218627	6.03577	-0.0687763	0.108829	-0.441946	-0.438841	-0.122234	-0.158795	-0.22016	-0.790022	0.254093	-0.337386	0.618471	-0.221106	0.0189785	0.171112	0.369145	0.347463	-0.313063	0.23858	-0.0724459	0.0659308	-0.319838	-0.32663	0.324774	-0.0917095	-0.136227
145820	hsa-let-7c	0.000115761	-1.068 (High)	0.4379 (Low)	-1.06817	0.304341	0.437942	0.0285929	8.54518	0.0160009	0.732477	-0.53515	-0.830507	-0.869895	-1.44673	-0.960861	-1.76585	0.819108	-0.0629037	1.221	-0.566102	0.110607	0.43321	1.2277	0.988885	-0.406005	1.01837	0.881244	0.18663	-0.126533	-0.372345	0.835284	0.440599	0.148276
145968	hsa-let-7d	0.00617971	-0.6039 (High)	0.3292 (Low)	-0.603934	0.281171	0.329227	0.140123	8.02223	0.075347	0.427969	-0.346958	-0.352045	-0.710877	-1.00164	-0.31358	-0.898501	0.827627	-0.330916	1.2138	-0.447358	0.142704	0.456957	0.787959	1.18652	-0.333215	0.724639	0.692081	-0.0194289	-0.240562	-0.506663	0.788367	0.317045	0.0970282
145633	hsa-let-7d*	0.0883919	-0.249 (Low)	0.02127 (High)	0.0212665	-0.215143	-0.248966	0.329539	7.00541	-0.171118	0.0642499	-0.00704463	-0.139775	0.376913	0.217232	-0.108988	-0.210738	-0.426864	-0.352644	-0.360618	0.107973	-0.0435599	-0.235947	-0.345329	-0.817852	-0.205736	-0.239471	-0.447965	-0.336121	0.042647	-0.066123	-0.273313	0.0947077	-0.157091
145846	hsa-let-7e	0.374423	0.0758 (Low)	0.1819 (Intermediate)	0.162366	0.181893	0.0757985	0.55468	9.58594	0.121445	0.0259033	0.154212	0.400472	-0.100292	0.0693305	0.425631	0.0248424	0.104601	0.0860901	0.302205	0.0517547	0.364816	0.299176	0.0488688	-0.233198	0.117385	0.14712	0.150999	-0.0749244	0.088601	0.156882	-0.0540134	0.169101	0.0935849
17752	hsa-let-7f	0.0135657	-0.4954 (High)	0.4667 (Low)	-0.495417	0.425113	0.466672	0.159558	7.36889	0.206658	0.521173	-0.437309	-0.362446	-0.465073	-0.636935	-0.0970457	-0.973694	1.13837	-0.171017	1.26143	-0.15379	0.0505783	0.824359	0.77129	1.68985	-0.0165362	0.886392	1.10654	0.1178	-0.433643	-0.624316	0.892186	0.212806	0.173335
145840	hsa-let-7f-1*	0.000812585	-0.3336 (Low)	0.005953 (Intermediate)	-0.0804987	0.00595268	-0.333648	0.0802834	6.08524	-0.193783	0.0456429	-0.0173397	0.0957048	-0.0707791	-0.101485	-0.0861421	-0.302951	-0.21152	-0.255432	0.411799	0.137229	-0.0523134	-0.197413	-0.523979	-0.434007	-0.278497	-0.341336	-0.385318	-0.381418	-0.350049	-0.182122	-0.281441	-0.386688	-0.261503
46438	hsa-let-7g	0.0770568	-0.387 (High)	0.3684 (Low)	-0.386986	0.358364	0.36839	0.313859	9.13797	0.169156	0.504808	-0.178679	-0.339992	-0.494298	-0.732612	-0.000477236	-0.575855	0.960582	-0.179216	1.44997	-0.336162	-0.103355	0.102325	0.895254	1.38431	-0.19157	0.821399	1.43829	-0.0854544	-0.37734	-0.814	0.983239	0.147541	0.116685
9938	hsa-let-7i	0.196615	-0.2654 (High)	0.4816 (Intermediate)	-0.26544	0.481616	0.240199	0.429757	8.82393	0.160775	0.508815	-0.107945	-0.12716	0.321723	-0.395513	-0.284334	-0.999409	0.814278	-0.188514	1.97417	0.0471697	-0.239026	0.264854	0.789266	1.39704	-0.174505	0.682481	1.19636	-0.270351	-0.306301	-0.852275	0.492961	-0.156326	-0.180817
145943	hsa-miR-100	0.0738103	-0.5806 (High)	0.155 (Intermediate)	-0.580622	0.154976	0.078513	0.313859	6.1676	-0.0768129	0.412302	-0.372698	-0.916753	-0.196831	-0.417671	-0.496545	-1.08323	0.34296	0.229124	0.83905	-0.570843	-0.0654138	-0.642917	1.22931	0.917319	0.232407	0.298628	1.1796	-0.49587	-0.442545	-0.714857	-0.274263	-0.144488	-0.200171
31026	hsa-miR-101	0.0131004	-0.721 (High)	0.4939 (Intermediate)	-0.721044	0.493932	0.229671	0.159558	8.74054	0.0391064	0.637952	-0.793987	-0.7111	-0.652306	-0.10259	-0.856937	-1.20935	0.863683	-0.0859814	1.63154	-0.382287	0.44271	0.0285507	1.30024	0.946901	-0.0832946	0.717721	1.128	-0.567232	-0.377709	-1.1495	0.587767	0.161365	0.0632474
10919	hsa-miR-103a	0.584897	-0.03365 (High)	0.329 (Intermediate)	-0.0336499	0.328976	0.0744943	0.696239	8.38908	0.101605	0.328224	-0.323996	0.426375	-0.338729	0.116116	0.269522	-0.351188	0.471535	-0.649592	1.5312	-0.170906	0.462646	0.335679	0.323388	1.02798	-0.252469	0.396444	0.834593	-0.34933	-0.420577	-0.977104	0.210019	-0.339311	0.104623
146223	hsa-miR-103a-2*	0.382744	-0.1643 (High)	-0.02127 (Intermediate)	-0.164341	-0.0212695	-0.12475	0.557745	5.93515	-0.112582	0.029555	-0.0974576	-0.237361	-0.274816	-0.208668	-0.129187	-0.0385565	-0.102811	0.173605	0.298684	-0.340188	-0.135638	-0.195176	-0.299259	-0.273308	0.285647	-0.128719	-0.19307	-0.126476	-0.0858705	-0.0451852	-0.272806	-0.190327	0.0275484
46801	hsa-miR-106a	0.92281	-0.176 (High)	-0.02882 (Intermediate)	-0.176017	-0.0288177	-0.133198	0.939935	6.35329	-0.121677	0.35464	-0.848586	0.781269	-0.619978	-0.874656	0.441078	0.0647705	0.202609	-0.718083	0.570341	0.141131	-0.340087	0.190511	-0.00549542	1.16396	-0.360829	0.164692	0.238242	-0.73202	-0.638601	-1.20725	-0.118084	-0.584396	0.290901
19582	hsa-miR-106b	0.571552	0.05258 (High)	0.36 (Intermediate)	0.0525759	0.359984	0.312209	0.688651	8.08504	0.254864	0.284266	-0.278602	0.199806	0.384306	-0.151531	0.379201	-0.217725	0.867283	-0.347516	1.00347	0.488552	-0.21187	0.227932	0.58023	1.2502	0.0229609	0.642948	0.881092	-0.093373	-0.3459	-0.933863	0.789242	0.16641	0.558632
17854	hsa-miR-106b*	0.195478	0.0616 (Low)	0.2391 (Intermediate)	0.126134	0.239141	0.0615961	0.429757	6.10814	0.117029	0.0337814	-0.153064	0.0182124	0.435402	0.256003	0.252456	-0.0522038	0.426585	0.0544795	0.23372	0.475948	0.00497386	0.0477418	0.186896	0.259522	0.0362206	-0.0334231	0.168961	-0.0519617	-0.142511	-0.0742887	0.248374	-0.0443054	0.137929
10923	hsa-miR-107	0.708986	0.05166 (High)	0.2459 (Intermediate)	0.0516585	0.245898	0.108244	0.790608	7.27557	0.123407	0.146104	-0.180568	0.212595	-0.128889	0.354777	0.270125	-0.21809	0.557267	-0.411318	0.957388	-0.049777	0.175928	0.385704	0.242823	0.693438	-0.260739	0.282992	0.669453	-0.272564	-0.248516	-0.518859	0.306218	-0.0610554	0.080033
13485	hsa-miR-10a	0.0182675	-0.906 (High)	0.5145 (Intermediate)	-0.905963	0.514541	0.163333	0.184166	7.43442	-0.0392641	0.900262	-0.713396	-0.704794	-0.127972	-0.811377	-1.08569	-1.99255	0.490326	0.228998	0.992183	1.46376	-0.602563	-0.743424	0.728376	0.82711	-0.263362	1.77126	0.228402	-0.903133	-0.549703	-0.512694	1.5272	0.414065	-0.564101
28019	hsa-miR-10a*	0.544614	0.06762 (Intermediate)	0.1368 (Low)	0.0713333	0.0676233	0.136784	0.670037	5.72009	0.104675	0.0199726	0.0466422	0.0797174	0.0129186	0.0247497	-0.0151111	0.279083	0.000419611	0.14405	-0.0579463	0.247425	0.00416797	0.206191	0.195628	0.165004	0.123594	0.46551	-0.0315335	-0.0746748	0.127752	0.0912149	0.0124331	0.383096	-0.0228042
10925	hsa-miR-10b	0.22933	-0.3991 (High)	0.417 (Intermediate)	-0.399076	0.417048	0.133531	0.447278	7.45948	0.0562243	0.652781	0.225307	0.570581	0.0865006	-0.749985	-0.681144	-1.84572	0.850726	0.59079	0.845218	-0.201072	-0.000423092	-0.371404	0.620764	1.76785	0.608034	0.936301	0.88558	-0.769535	-0.103056	-1.05922	-0.0413269	-0.391728	-0.479883
46880	hsa-miR-1183	0.172799	-0.01138 (Low)	0.2204 (High)	0.220418	-0.0078848	-0.0113766	0.410397	5.97903	0.0498506	0.0666824	0.12287	0.225141	-0.178885	0.0465184	0.575573	0.531291	-0.00536562	0.0684507	-0.648442	0.116028	0.429906	0.11739	0.00430149	-0.251317	0.0241074	-0.155287	-0.0631117	0.201597	0.0378591	-0.0129031	-0.118432	-0.065591	0.144867
46258	hsa-miR-1184	0.756241	-0.5399 (Intermediate)	-0.313 (High)	-0.313048	-0.539916	-0.358732	0.821061	7.78051	-0.386202	0.262808	-0.305868	-0.292439	-0.192114	-0.499521	-0.591444	0.00309592	-0.664086	-0.338847	-0.900358	-0.52415	-0.272141	-0.762467	-0.591013	-1.74878	0.0659848	-0.242646	-0.957648	-0.475111	0.725619	0.206832	-0.916777	0.210216	0.181013
46345	hsa-miR-1207-3p	0.352756	0.9698 (Low)	1.115 (High)	1.11479	1.06207	0.969806	0.545095	6.37342	1.02769	0.0420936	1.06622	1.09107	1.27287	1.42161	0.922592	0.914385	1.25267	0.863055	1.01635	1.18952	0.988752	0.965744	0.971745	0.554811	0.596654	1.07139	1.02193	1.03892	0.968267	0.873383	1.3731	1.09678	1.10496
46222	hsa-miR-1228*	0.715108	0.5425 (Low)	0.6012 (High)	0.601168	0.546087	0.542532	0.792176	5.9318	0.558601	0.0203362	0.583411	0.466805	0.865939	0.682189	0.44784	0.560825	0.571626	0.63616	0.490378	0.602836	0.429437	0.510698	0.333867	0.184576	0.684827	0.573056	0.448295	0.59979	0.68013	0.590664	0.715909	0.696949	0.491618
46624	hsa-miR-1236	0.0794643	-0.1934 (Low)	0.1259 (High)	0.125916	-0.0690765	-0.193387	0.314043	7.60707	-0.0830665	0.0831118	0.0188497	0.154641	0.062378	0.274213	0.0722248	0.173188	-0.542629	0.173074	-0.276673	0.111913	0.188933	-0.0845479	-0.22691	-0.830179	-0.036674	-0.261984	-0.497132	-0.177828	0.034433	0.327952	-0.417168	-0.00918286	-0.141421
14328	hsa-miR-124	0.990056	0.1585 (Intermediate)	0.1808 (High)	0.180815	0.15849	0.159264	0.991789	5.89814	0.164718	0.0958194	0.138216	0.233036	0.158336	0.0242856	0.365021	0.165998	0.0428557	0.118918	0.697399	-0.0645911	-0.00212978	-0.0230303	0.0523248	-0.376516	0.0801964	0.0677773	0.00424573	0.104488	0.342036	0.276849	1.26316	0.0257159	0.093918
42898	hsa-miR-124*	0.655814	-0.2911 (Low)	-0.07988 (High)	-0.0798785	-0.149609	-0.291069	0.749936	6.58778	-0.205224	0.218047	-0.233023	-0.194118	0.0320999	0.0998897	-0.0217115	-0.162408	-0.319723	-0.511352	0.300868	-0.0561622	-0.161676	0.219016	-0.505528	-1.28334	-0.465482	0.225952	-1.06449	-1.10944	0.173099	0.142411	-0.141468	0.632474	-0.316033
148642	hsa-miR-1246	0.0682653	-0.1351 (Intermediate)	0.4227 (High)	0.422662	-0.135111	-0.0823733	0.312809	12.1494	0.0379104	0.23391	0.514311	0.434064	-0.256512	0.753776	0.595088	0.495244	-0.595521	-0.0271214	0.0783629	0.252284	-0.383558	1.12598	0.176159	-0.650578	0.0897007	0.0468905	-0.619065	-0.219734	0.188284	-0.0697829	-0.477235	-0.690078	0.110974
145977	hsa-miR-1247	0.0209604	-0.2489 (Low)	0.006984 (High)	0.00698379	-0.122263	-0.248897	0.197523	6.7615	-0.154616	0.038083	-0.0485296	0.0726195	0.106877	0.00561277	0.0257732	-0.12045	-0.536916	0.062473	-0.0609114	0.0350584	-0.111018	-0.303947	-0.461833	-0.405395	-0.280509	-0.383224	-0.353598	0.0407534	-0.134813	0.0162752	-0.290127	-0.33028	-0.100071
46427	hsa-miR-1248	0.244171	-0.453 (High)	0.18 (Intermediate)	-0.453015	0.180035	-0.0153008	0.462944	7.63457	-0.0870227	0.422407	-0.326333	-0.0246238	-1.01702	-1.00417	-0.187535	-0.15841	0.27598	-0.345043	1.96684	-0.992549	-0.00504891	0.305112	0.28246	0.527144	0.185219	0.0103344	-1.05267	0.208872	-0.0666714	-0.719775	-0.0538215	0.21302	-0.0228282
46210	hsa-miR-1249	0.49332	1.131 (High)	1.32 (Intermediate)	1.13141	1.32003	1.1556	0.632562	6.671	1.18503	0.0791365	1.20159	1.18322	1.54237	1.42669	0.523938	0.910649	1.4546	1.29993	1.20279	1.48722	1.15561	0.63539	1.29516	1.32873	0.833655	1.04031	1.45167	1.18963	1.06863	1.05382	1.71081	1.11987	1.13951
46924	hsa-miR-1252	0.165771	-0.3454 (Intermediate)	-0.03104 (Low)	-0.0736269	-0.345372	-0.0310435	0.399741	6.26548	-0.110485	0.099409	0.0549647	-0.226972	-0.325214	-0.0802059	0.0148767	0.120789	-0.217213	-0.159398	-1.21938	-0.198695	0.067829	0.0161394	0.0998068	-0.203625	0.133003	-0.099255	-0.360241	0.108078	0.102643	-0.139004	-0.520071	0.389184	0.100819
46380	hsa-miR-1255a	0.345613	-0.09215 (Intermediate)	0.175 (Low)	0.0459086	-0.0921471	0.175024	0.542009	8.54831	0.083261	0.118719	0.230253	0.320217	-0.560294	-0.43225	0.463493	0.254032	0.0504699	0.238377	-0.715861	-0.160812	0.12709	0.167653	-0.051446	-0.319631	0.526253	0.165777	-0.179121	0.494053	0.473973	0.0849785	0.00610401	0.300174	0.431519
46869	hsa-miR-1258	0.396983	0.1915 (Intermediate)	0.2669 (Low)	0.254258	0.191515	0.266919	0.560313	5.81299	0.247224	0.0105434	0.157692	0.370708	0.264427	0.305724	0.372258	0.0547435	0.1154	0.375636	-0.00321964	0.312211	0.157547	0.18144	0.25817	0.1632	0.310002	0.297623	0.293142	0.321431	0.320555	0.347187	0.242266	0.266316	0.201699
17942	hsa-miR-125a-3p	0.220512	0.3103 (Intermediate)	0.3873 (Low)	0.37328	0.310311	0.387337	0.443599	5.79234	0.366925	0.00688994	0.213513	0.348717	0.539077	0.463394	0.44138	0.2336	0.280849	0.321903	0.272487	0.383999	0.292318	0.292484	0.394695	0.321848	0.452188	0.335313	0.436698	0.395385	0.452157	0.396976	0.460026	0.324863	0.385408
10928	hsa-miR-125a-5p	0.0400534	-0.4636 (High)	0.3986 (Intermediate)	-0.46362	0.398584	0.205702	0.244277	9.06444	0.0730272	0.407933	-0.417625	-0.402092	-0.0925216	-0.22881	-0.108743	-1.53193	0.656055	-0.167819	1.46986	-0.195877	0.230707	0.00572484	0.937525	0.770375	0.0839874	0.403019	0.959195	-0.295121	-0.276887	-0.792554	0.426042	0.303808	-0.0566923
30787	hsa-miR-125b	0.0252503	-0.9747 (High)	0.3441 (Intermediate)	-0.974735	0.344097	0.174949	0.210949	10.1603	-0.088197	0.957066	-0.251232	-1.1869	-0.44237	-0.69519	-1.31067	-1.96205	0.646843	0.527004	1.23648	-0.727268	0.0374294	-1.02951	1.72741	1.25854	0.320094	0.674695	1.62962	-0.555751	-0.508523	-0.866748	-0.732792	0.245066	-0.062701
145838	hsa-miR-125b-1*	0.14854	-0.1487 (Intermediate)	0.1012 (High)	0.10123	-0.148726	-0.106921	0.382521	5.91335	-0.061709	0.058041	0.0141797	-0.183931	0.357106	0.435889	-0.20658	0.190718	-0.315107	-0.0262635	-0.622572	0.107472	0.112839	-0.373812	3.88503e-05	-0.379952	-0.0691308	-0.127276	-0.102079	-0.128378	-0.0218117	0.187186	-0.220926	-0.0715203	0.0246035
42845	hsa-miR-125b-2*	0.0934677	-1.086 (High)	0.05732 (Intermediate)	-1.08587	0.0573229	-0.515355	0.33218	7.75288	-0.539691	0.770959	0.107458	-1.38712	-1.44753	-1.52957	-1.26641	-0.992065	-0.0188619	1.15376	0.760272	-0.606425	-1.00213	-1.79974	-2.01552	-1.05386	0.854223	-1.03526	-0.310651	0.0280367	0.0989829	0.327045	-0.911838	-0.399938	0.034268
4610	hsa-miR-126	0.000725318	-0.7524 (High)	0.6754 (Intermediate)	-0.75242	0.675397	0.355766	0.0802834	9.06373	0.136159	0.597936	-0.493551	-0.983012	-0.70896	-0.125871	-1.01268	-1.19044	1.05385	0.409341	1.75325	-0.220828	0.38137	0.692174	0.76355	0.558104	0.628484	0.882509	0.842792	-0.0159715	0.821617	-0.800474	0.39081	-0.333746	-0.160651
33596	hsa-miR-126*	0.00233901	-0.6067 (High)	0.4813 (Intermediate)	-0.606663	0.481258	0.212732	0.112849	6.78296	0.0573519	0.383523	-0.61807	-0.974839	-0.351477	-0.0944621	-0.534946	-1.06619	0.761399	0.200331	1.46107	-0.285732	0.269224	0.5412	0.514024	0.606824	0.413426	0.591872	0.563516	-0.0868312	0.444969	-0.69298	0.258482	-0.39835	-0.203368
145975	hsa-miR-1260	0.132226	-0.3875 (High)	0.05911 (Intermediate)	-0.387498	0.0591148	-0.113008	0.369037	12.9079	-0.147196	0.142271	-0.18079	-0.132492	-0.136945	-0.432853	-0.543928	-0.89798	0.6153	-0.538806	0.571132	-0.234077	-0.117976	-0.170698	-0.100371	0.0440142	-0.373214	0.353797	0.297538	0.0379328	-0.535768	-0.518106	0.149109	-0.478303	-0.0620303
147791	hsa-miR-1260b	0.289747	-0.2863 (High)	0.02044 (Intermediate)	-0.286342	0.0204369	0.00452293	0.502229	13.5057	-0.0678953	0.151474	-0.128436	-0.0245406	0.186042	-0.429451	-0.589547	-0.732119	0.720112	-0.485105	0.232184	-0.251907	-0.113099	-0.0424042	0.0496576	0.39846	-0.0483498	0.366433	0.510639	0.0677737	-0.453984	-0.596125	0.291056	-0.472513	-0.0163679
46732	hsa-miR-1264	0.589796	-0.001812 (High)	0.1371 (Low)	-0.00181238	0.108205	0.137125	0.697032	8.44511	0.0945934	0.0692915	0.0121812	-0.221166	0.28322	0.0810131	0.26464	-0.430763	0.441826	-0.304523	0.363043	-0.0919087	0.132587	-0.222531	-0.0850437	0.354712	0.0783698	0.315861	0.261745	0.154384	-0.0109881	-0.223174	0.599291	0.128676	0.294194
46737	hsa-miR-1265	0.546927	0.2325 (Low)	0.3146 (Intermediate)	0.266695	0.314587	0.232469	0.670427	5.9132	0.25925	0.0188231	0.331859	0.308052	0.123697	0.129647	0.416576	0.290341	0.365399	0.229903	0.650984	0.138717	0.187933	0.305739	0.11596	0.333515	0.18244	0.207492	0.410113	0.241504	0.101047	0.293695	0.381944	0.0258156	0.190368
46558	hsa-miR-1268/hsa-miR-1268b	0.370549	0.6883 (High)	0.7956 (Low)	0.688259	0.739056	0.795615	0.551359	5.73083	0.755314	0.0229848	0.613374	0.697409	0.784925	0.941629	0.643644	0.448576	0.895115	0.688172	0.737914	0.677742	0.696335	0.960886	0.845877	0.910273	0.832244	0.953675	0.959033	0.740692	0.59654	0.656754	0.951288	0.607111	0.533008
46752	hsa-miR-1270	0.542799	-0.02174 (Intermediate)	0.1208 (High)	0.120763	-0.0217408	0.0618843	0.670037	5.96527	0.0590646	0.0426256	0.213683	-0.0604299	-0.0905278	0.210131	0.0464552	0.405268	-0.176793	0.30505	-0.455297	0.0464892	0.171847	0.257071	0.257325	-0.0164289	0.347967	-0.0448219	-0.0530124	0.218987	-0.027894	-0.124145	0.0921264	-0.227185	0.0626219
46623	hsa-miR-1273	0.205501	-0.5305 (Intermediate)	-0.1346 (High)	-0.134615	-0.530527	-0.171535	0.432326	6.39662	-0.239946	0.169248	-0.0970588	0.223205	-0.673921	-0.577745	0.0253331	0.292495	-0.57156	-0.309765	-1.12992	-0.519002	-0.122389	0.312509	-0.269375	-0.993167	0.114712	-0.243438	-0.604813	-0.247332	0.0758697	0.0847382	-0.578709	0.350842	-0.0602573
148263	hsa-miR-1273e	0.206674	-0.2957 (Intermediate)	0.1099 (High)	0.109924	-0.295713	-0.149933	0.432532	7.61238	-0.113836	0.150032	-0.0908812	0.245595	-0.153095	0.0199579	0.201664	0.4363	-0.444541	0.0271747	-0.982932	-0.136942	0.0586744	0.109292	-0.272488	-1.07587	0.0610301	-0.282285	-0.595624	-0.0410707	0.359234	0.208408	-0.462302	0.0837994	0.108685
46620	hsa-miR-1275	0.111346	-0.6687 (Intermediate)	0.1529 (High)	0.152877	-0.668721	-0.607862	0.357843	11.969	-0.422638	0.623112	0.447197	0.657688	-0.176002	0.246148	-0.156008	-0.101758	-1.68027	0.0118194	-1.27046	-0.173196	-0.231498	0.429141	-0.829397	-2.72826	-0.204439	-0.978782	-1.55125	-0.48891	-0.0931054	0.0257213	-0.5466	0.163021	-0.491489
46698	hsa-miR-1280	0.188643	-0.3279 (Low)	0.1418 (Intermediate)	-0.133597	0.141841	-0.327946	0.429757	10.0864	-0.175118	0.234618	0.172031	0.108604	-0.352785	0.476329	-0.483724	-0.722034	0.0684787	-0.725918	0.940098	0.788428	-0.36188	-0.0940142	-0.394665	-0.376953	-0.467317	0.00623697	-0.350261	0.451255	-0.794127	-0.535095	-0.188276	-0.731017	-0.461116
46634	hsa-miR-1281	0.197068	0.3967 (Low)	0.5451 (Intermediate)	0.480384	0.545128	0.396675	0.429757	6.19602	0.450784	0.02574	0.400842	0.387571	0.695334	0.739152	0.411415	0.24799	0.570254	0.379792	0.41087	0.734861	0.629863	0.463668	0.481176	0.477869	0.304419	0.47698	0.485044	0.309143	0.317603	0.295059	0.642096	0.114063	0.392976
46336	hsa-miR-1284	0.140224	-0.06046 (Intermediate)	0.1601 (High)	0.16013	-0.0604605	0.016422	0.380609	6.9143	0.0371973	0.0365808	0.227112	0.132198	0.170173	0.13866	0.143445	0.149189	-0.1811	0.0889593	-0.387802	0.148102	0.0295374	0.211567	-0.0279284	-0.401658	-0.18314	-0.0419536	-0.151456	-0.130549	0.232898	0.237047	0.118776	0.179495	0.153966
145981	hsa-miR-1285	0.247412	-0.3944 (Intermediate)	-0.02465 (High)	-0.0246484	-0.394399	-0.13242	0.462944	7.10524	-0.161258	0.137292	-0.0268171	0.26912	-0.479315	-0.411103	0.201111	0.299114	-0.537583	-0.141596	-1.06059	-0.273061	0.0408308	0.336794	-0.29179	-0.720131	0.152065	-0.304196	-0.554287	-0.053548	0.190125	0.118471	-0.55295	0.0878736	0.00252878
46921	hsa-miR-1290	0.0440059	-0.161 (Low)	0.5262 (High)	0.526176	-0.133431	-0.160989	0.258796	11.4832	0.0242626	0.346947	0.672197	0.51269	-0.149829	0.935509	0.656545	0.529946	-0.877785	-0.15055	0.325473	0.352329	-0.316622	1.43749	-0.0949004	-0.895995	-0.13866	0.000150634	-0.695558	-0.43641	0.0733142	-0.119419	-0.473938	-0.617936	0.0300005
46661	hsa-miR-1294	0.283411	0.113 (Intermediate)	0.2853 (High)	0.28529	0.113046	0.224753	0.500045	5.90463	0.216261	0.0317415	0.0780582	0.165508	0.578464	0.622531	0.085489	0.181692	-0.00147606	0.255532	-0.164877	0.304724	0.171325	0.117433	0.352024	-0.00664775	0.205545	0.251819	0.179335	0.252874	0.361028	0.348918	0.0772252	0.350743	0.206744
46944	hsa-miR-1297	0.0157887	-0.4114 (High)	0.3834 (Low)	-0.411372	0.201237	0.383416	0.169557	6.36409	0.136476	0.341828	-0.204952	-0.460798	-0.749471	-0.520019	0.156439	-0.68943	0.536319	-0.0913479	1.01079	-0.592404	0.142827	0.316743	0.856348	1.3202	0.103096	0.586922	1.11336	0.101053	-0.2623	-0.392055	0.33115	0.365935	0.160541
46381	hsa-miR-1298	0.895692	-0.1078 (Intermediate)	-0.0189 (High)	-0.0188974	-0.107785	-0.0401584	0.921816	6.22023	-0.0493135	0.0981299	0.144333	-0.304811	-0.104237	0.421625	-0.0677699	-0.202524	-0.0153416	-0.274487	0.0693874	-0.0954639	-0.223021	0.544525	-0.46036	-0.279312	-0.432219	0.419941	-0.428016	-0.34103	-0.253252	0.548929	0.0821086	0.281354	-0.164569
46788	hsa-miR-1299	0.284639	-0.1544 (Intermediate)	0.1485 (Low)	0.0785386	-0.154423	0.148452	0.500045	7.61811	0.0643712	0.12526	0.160832	0.153746	-0.392363	-0.284457	0.56307	0.270403	-0.15343	0.304017	-1.16711	-0.100973	0.345376	0.0460832	0.17088	-0.0754653	0.407593	-0.0612541	0.164173	0.433098	0.23823	0.121367	-0.0159484	0.0940239	0.258641
46479	hsa-miR-1304	0.219526	-0.2703 (Intermediate)	0.1061 (High)	0.106071	-0.270263	0.00688398	0.443599	7.42514	-0.0274905	0.134369	0.0831524	0.434694	-0.483853	-0.199763	0.481205	0.320991	-0.341996	-0.0109029	-0.803696	-0.301487	0.106765	0.586369	-0.141132	-0.580281	0.223679	-0.0393197	-0.494163	0.0227258	0.313004	0.138787	-0.328993	0.256346	0.125586
10138	hsa-miR-130a	0.108983	-0.5507 (High)	0.3333 (Intermediate)	-0.550672	0.333343	0.26389	0.357843	7.33211	0.0664936	0.71082	-0.246916	0.489996	-0.648221	-0.956945	-0.703671	-1.23828	0.734586	0.12777	1.4394	-0.766037	0.13099	-0.377172	1.0674	1.65196	-0.0868729	0.94039	1.45313	-0.25267	-0.391735	-1.17342	-0.244933	0.343524	0.23707
10936	hsa-miR-130b	0.129483	0.01579 (Low)	0.178 (Intermediate)	0.169999	0.177999	0.0157925	0.365511	6.03746	0.0912824	0.0351974	-0.0921091	0.171837	0.428242	0.384312	0.228439	-0.100728	0.0773304	-0.0949005	0.571007	0.221299	0.115257	0.278532	0.0628015	-4.91132e-05	-0.0531897	0.0205424	-0.0827036	-0.023588	-0.0692396	-0.0480832	0.167353	0.00023878	-0.0631048
42787	hsa-miR-130b*	0.849792	0.07609 (Intermediate)	0.1182 (Low)	0.0919006	0.0760929	0.118155	0.887521	5.95536	0.102162	0.0199875	0.0206581	0.113959	0.161129	0.195245	0.134064	-0.0736515	0.0136198	0.209978	-0.275767	0.16459	0.268043	0.116311	0.253285	-0.0937923	0.223366	0.142022	0.114033	0.219828	0.113199	-0.184221	0.238334	0.148937	0.126562
46866	hsa-miR-1321	0.466843	-0.06836 (Intermediate)	0.1617 (High)	0.161668	-0.0683567	0.0502037	0.611725	7.29939	0.0535074	0.0895974	0.235516	0.201272	-0.195089	0.0361894	0.414877	0.277244	-0.184046	0.309135	-0.916821	0.0864112	0.363537	0.0309037	-0.0232591	-0.282524	0.281672	-0.117762	-0.155826	0.390355	0.317651	0.114608	-0.173536	0.00176374	0.218398
146160	hsa-miR-133b	0.439472	-0.2042 (High)	0.02319 (Intermediate)	-0.204222	0.0231851	-0.0351962	0.59155	5.92324	-0.0665983	0.0954714	0.53457	-0.299143	-0.145753	-0.393071	-0.469522	-0.452414	-0.0327908	0.61079	0.157164	-0.153781	-0.465457	-0.561305	-0.213053	-0.098493	0.271948	-0.0151358	0.0854594	0.0262353	-0.0375142	-0.0362259	-0.234577	0.215956	0.174352
42839	hsa-miR-135a	0.973768	0.4323 (High)	0.4952 (Intermediate)	0.432324	0.49516	0.468836	0.979717	5.72517	0.465034	0.190587	0.372719	-0.122103	0.327778	1.37664	0.404533	0.234375	1.61058	-0.00701995	0.20811	0.603527	0.0606033	0.887932	0.447411	1.11321	0.864933	0.277507	0.370807	0.104065	0.136247	0.221395	0.494773	0.459821	0.247927
10943	hsa-miR-136	0.120974	-0.2249 (High)	0.2393 (Intermediate)	-0.224898	0.239284	0.201622	0.357843	6.18049	0.0985437	0.203929	0.147255	-0.405177	-0.152471	-0.180302	-0.175657	-0.583034	0.482017	0.116321	0.598562	0.0216303	-0.0221101	-0.43573	0.512134	1.21577	-0.0607465	0.263418	1.15877	-0.0429427	-0.0102304	-0.357132	0.00483159	0.0537387	0.11759
42872	hsa-miR-138-1*	0.215165	-0.6062 (High)	-0.1998 (Low)	-0.606203	-0.37984	-0.199849	0.441044	7.12224	-0.344983	0.213287	-0.0467542	-0.245455	-1.34944	-1.69927	-0.148039	-0.148258	-0.129118	-0.211641	0.00443372	-0.876898	-0.685977	-0.40494	-0.801978	-0.216662	0.113695	-0.241203	-0.240456	0.202802	-0.0159056	-0.337256	-0.418168	-0.0245491	-0.0135684
42630	hsa-miR-140-3p	0.0317215	-0.5375 (High)	0.1493 (Intermediate)	-0.53752	0.149336	0.0320105	0.220465	6.37009	-0.091057	0.259592	-0.241472	-0.793368	-0.487973	-0.472762	-0.376917	-0.852629	0.590223	0.204896	0.779878	-0.69889	-0.129424	-0.10569	0.0754669	0.750651	0.204541	0.362823	0.786388	-0.382728	0.231017	-0.759885	-0.384203	-0.148466	-0.245789
4700	hsa-miR-140-5p	0.0273294	-0.9949 (High)	0.004647 (Intermediate)	-0.994935	0.00464685	-0.227401	0.210949	5.90392	-0.377182	0.494359	-0.408419	-1.25175	-0.808055	-1.02264	-0.993011	-1.48573	0.429607	0.042905	0.968882	-1.0543	-0.363863	-0.225378	-0.098193	0.83818	0.0702709	0.135315	0.819903	-0.747452	-0.380766	-1.33494	-0.754812	-0.317048	-0.733892
10946	hsa-miR-141	0.205661	-0.5904 (High)	0.2991 (Intermediate)	-0.5904	0.299104	0.259372	0.432326	10.0125	0.0463298	1.02439	-1.51823	0.142307	-0.63661	-0.0844436	-0.512747	-0.932676	0.972613	-2.48134	1.37151	1.3545	0.278236	1.08761	0.724513	0.941401	-0.0710872	0.653092	0.962264	0.141304	-1.35631	-0.871333	1.10742	-0.0774566	-0.128957
145972	hsa-miR-141*	0.234757	-0.08324 (High)	0.1998 (Intermediate)	-0.0832416	0.199816	0.139938	0.451245	5.63551	0.0947344	0.0908979	0.387709	0.101632	-0.417431	-0.212368	-0.21733	-0.141663	0.235916	0.677092	0.133398	-0.00750977	-0.0398163	-0.233884	-0.105419	-0.025751	0.726559	0.102492	0.478231	0.104886	0.585847	0.156594	-0.0946784	-0.0521157	0.0365001
10947	hsa-miR-142-3p	0.220595	-0.08317 (Low)	0.4487 (Intermediate)	0.236866	0.448721	-0.0831745	0.443599	9.03114	0.115944	0.362021	0.431102	-0.275795	0.270238	0.83988	0.441883	-0.286112	0.879287	0.0131189	1.44291	-0.431506	0.339794	-0.431352	-0.0441283	0.65005	-0.217164	0.418906	0.60166	-0.477447	-0.131942	-1.30105	0.278006	-0.68639	0.342756
145798	hsa-miR-142-5p	0.390351	-0.3065 (Low)	0.03444 (Intermediate)	-0.144271	0.0344404	-0.306507	0.558117	6.54432	-0.190065	0.216333	0.056703	-0.765136	-0.240645	0.547487	-0.00462966	-0.459406	0.355995	-0.37951	0.563299	-0.529248	0.161666	-0.647827	-0.393281	0.563416	-0.370243	0.0962182	-0.0201948	-0.560421	-0.229643	-1.24699	-0.321354	-0.676926	0.129168
13177	hsa-miR-143	0.00752023	-0.7669 (High)	0.5758 (Intermediate)	-0.7669	0.575824	0.377193	0.147237	9.79122	0.121914	0.770027	-0.221951	-0.533566	-0.0811162	-0.786562	-1.25981	-1.71839	1.25001	0.880837	1.46183	-0.505471	-0.208089	0.0505061	0.675102	1.20999	0.400642	1.31178	1.36187	-0.20512	0.483875	-0.911121	0.213993	0.280804	-0.346005
29802	hsa-miR-144	0.246213	-1.767 (High)	-0.6104 (Low)	-1.76726	-0.618431	-0.610393	0.462944	7.39725	-0.913931	2.05457	-1.14802	-2.98537	-1.56113	-1.17634	-2.01374	-1.71895	0.778372	-0.515767	-1.28738	-1.73323	-0.334151	-1.17622	-1.84208	-1.17192	-0.669525	1.94467	-1.32925	-0.991263	1.08268	-2.00654	-1.47351	-2.77494	3.08318
42641	hsa-miR-145	0.0145794	-0.6994 (High)	0.3771 (Intermediate)	-0.699359	0.377085	0.20209	0.16005	7.21024	0.00497162	0.545126	-0.3274	-0.658046	-0.168823	-0.908832	-0.656172	-1.47688	0.930718	0.561574	1.41235	-0.650791	-0.368423	-0.230035	0.22528	1.01677	0.305567	0.792022	1.16618	-0.223235	0.217789	-0.795274	0.271439	0.1377	-0.459126
146072	hsa-miR-1469	0.157921	-0.3751 (Low)	0.1757 (High)	0.175723	-0.0746507	-0.375083	0.390065	9.65136	-0.166083	0.341704	0.0550773	0.222786	-0.0471572	0.434493	0.327521	0.0616162	-0.56163	-0.209374	0.0869048	0.163493	0.147352	-0.0579015	-0.583475	-2.04808	-0.17247	0.149579	-1.22426	-0.445289	0.234961	0.305145	-0.867227	0.397452	-0.189428
10952	hsa-miR-146a	0.578344	-0.05395 (Low)	0.2197 (Intermediate)	0.144594	0.219748	-0.053952	0.691773	6.3948	0.0573426	0.27825	0.384792	-0.281943	0.20313	1.07057	0.0954433	-0.604432	0.405468	-0.0332751	1.10934	-0.408165	0.025371	-0.328722	0.163893	0.715367	-0.238671	0.321977	0.7304	-0.30509	-0.31171	-0.992232	0.259478	-0.47643	-0.185685
42461	hsa-miR-146b-3p	0.329586	-0.1332 (Low)	0.06357 (High)	0.0635695	-0.0458189	-0.133188	0.528622	7.25552	-0.0628665	0.0678051	0.0207324	0.0575953	-0.196027	0.050645	0.388026	0.0604457	-0.376963	0.239485	-0.2703	-0.101751	0.280435	0.192592	-0.177491	-0.589455	0.222991	-0.435401	-0.405276	0.0102231	-0.00638565	0.0804911	-0.439056	-0.0559387	0.00445438
10306	hsa-miR-146b-5p	0.606682	0.01837 (Low)	0.3134 (Intermediate)	0.254862	0.313375	0.0183723	0.710192	7.21783	0.144196	0.379109	0.780612	-0.228634	0.688796	0.634067	0.158133	-0.503803	0.178458	0.103899	1.31579	-0.065711	0.0344418	-0.174726	0.201623	1.24825	-0.443129	0.146408	1.33184	-0.31111	-0.604336	-0.985155	0.246112	-0.299789	-0.135521
10955	hsa-miR-148a	0.119613	-0.4281 (High)	0.1989 (Intermediate)	-0.428096	0.198879	0.118184	0.357843	6.20874	-0.00678188	0.347806	-0.426849	-0.248501	-0.643372	-0.581061	-0.00583263	-0.662963	-0.151429	-0.39692	1.67703	0.230831	-0.36512	0.565545	0.832237	0.625369	-0.389731	0.549403	0.190742	-0.29578	-0.620674	-0.317032	0.681406	-0.0882856	-0.314994
19585	hsa-miR-148b	0.187257	-0.1241 (High)	0.4632 (Intermediate)	-0.124125	0.46319	0.290023	0.429757	6.47889	0.219629	0.313865	-0.0386513	0.00747043	-0.204121	-0.110179	0.0241967	-0.423466	0.518496	-0.572511	1.60523	0.683501	0.0812298	0.624283	0.459005	1.24456	-0.134194	0.431629	0.975294	-0.00383344	-0.27028	-0.294402	0.768213	-0.274292	-0.045701
42810	hsa-miR-149	0.318623	-0.2009 (High)	0.3136 (Intermediate)	-0.200913	0.313581	0.0886466	0.522338	5.71532	0.0620082	0.311112	-0.448726	-0.453532	-0.0350882	0.42542	0.235192	-0.928742	-0.129859	-0.549083	1.4723	0.275383	0.499162	0.17688	-0.109586	1.51654	0.0835184	-0.0552192	0.194262	-0.069128	-0.273335	-0.313909	0.0137078	0.0924239	-0.192399
42486	hsa-miR-149*	0.136968	-0.2244 (Low)	0.2147 (High)	0.214748	0.0858886	-0.22437	0.373826	10.3125	-0.0423698	0.22096	0.35942	0.426353	-0.00716145	0.187698	0.0604953	0.261683	-0.485293	0.128853	0.224537	0.341072	0.220275	-0.0991582	-0.386018	-1.64591	-0.058407	-0.0576925	-0.749223	-0.163437	0.273442	0.377439	-0.510729	0.269436	0.0578191
145678	hsa-miR-150	0.454646	-0.366 (Low)	-0.08201 (High)	-0.0820096	-0.207113	-0.366044	0.603751	9.35446	-0.257398	0.203209	0.251827	-0.0710623	-0.474595	-0.139315	-0.135675	0.0767623	-0.950764	0.019828	0.000346165	-0.0245259	-0.0804472	-0.603721	-0.280123	-1.58796	0.208954	-0.41326	-0.820491	-0.0875038	0.227191	-0.114815	-0.896495	-0.104159	0.0798505
17463	hsa-miR-151-3p	0.11279	0.07102 (Low)	0.5487 (Intermediate)	0.10714	0.548742	0.0710168	0.357843	6.17948	0.184294	0.197954	-0.397472	0.430545	0.0183019	0.225498	0.377346	-0.0113768	0.636247	-0.360405	0.94887	0.681151	0.837849	0.414418	0.42301	0.712279	-0.224303	0.253508	0.63101	-0.431266	-0.332386	-0.387235	0.262615	-0.205224	-0.264224
11260	hsa-miR-151-5p	0.111248	-0.1283 (High)	0.5435 (Intermediate)	-0.128302	0.543452	0.0694567	0.357843	6.79966	0.12091	0.299046	-0.403386	0.315207	-0.362622	-0.640074	0.438638	-0.117574	0.727114	-0.254734	1.31413	0.343802	0.58695	0.243185	0.667134	0.974742	-0.207532	0.32254	0.707812	-0.531138	-0.458288	-0.636743	0.164729	-0.135342	-0.27762
17676	hsa-miR-152	0.10994	-0.2177 (High)	0.3179 (Low)	-0.217654	0.304112	0.317919	0.357843	5.99224	0.175203	0.287611	0.100549	-0.487554	0.110553	-0.185427	-0.11087	-0.733174	0.580849	-0.104715	1.47644	-0.0699831	-0.36203	0.299685	0.654014	1.23829	-0.00956758	0.687737	0.930363	-0.132747	0.0174112	-0.253379	0.126019	0.0818443	0.175359
10964	hsa-miR-155	0.0451898	0.04844 (Low)	0.5207 (High)	0.52071	0.220883	0.0484422	0.259579	7.71927	0.20913	0.152417	0.244892	0.0260306	0.972928	1.43244	0.186472	0.261503	-0.00943483	0.338185	-0.0271068	0.471554	0.331216	-0.245267	0.26914	-0.413404	0.175118	-0.206208	-0.136022	0.0673723	0.317509	0.379877	0.156376	-0.0600407	0.276856
27720	hsa-miR-15a	0.0473872	-0.4965 (High)	0.4578 (Low)	-0.496525	0.235892	0.45781	0.262104	8.72631	0.16061	0.636289	-0.155401	-0.224219	-0.641727	-0.490862	-0.20195	-1.26499	0.938076	-0.490711	1.54297	-0.558187	-0.252692	0.0859077	0.711392	1.46096	-0.340474	1.11382	1.4946	0.318819	0.057095	-0.598973	1.01895	-0.458089	0.629712
17280	hsa-miR-15b	0.165515	-0.3355 (High)	0.4947 (Intermediate)	-0.335469	0.49474	0.144443	0.399741	7.79972	0.0954001	0.535698	-0.475118	0.193942	-0.699295	-0.35217	0.240773	-0.920947	1.41545	-0.766328	1.93282	-0.238465	0.130217	-0.0437969	0.685129	0.778974	-0.69534	0.568776	0.793423	-0.206058	-0.219893	-0.812997	0.307784	-0.0881619	0.665481
10967	hsa-miR-16	0.089389	-0.4574 (High)	0.4018 (Low)	-0.457434	0.3807	0.401753	0.329539	9.89601	0.173041	0.684007	-0.497827	-0.109523	-0.682029	-0.217046	0.0535341	-1.29171	1.26206	-0.638432	1.71024	-0.484854	0.0544824	0.106607	0.887449	1.22982	-0.412451	1.08796	1.3705	-0.0294431	-0.0348051	-0.980586	0.752844	-0.170337	1.01347
46777	hsa-miR-17	0.899944	-0.006176 (High)	0.1658 (Intermediate)	-0.00617577	0.165785	0.0249901	0.924267	7.05218	0.0474676	0.404505	-0.707518	0.962498	-0.216102	-0.720914	0.599243	0.0457376	0.487521	-0.64388	0.845077	0.387903	-0.247694	0.337462	0.208599	1.26862	-0.359168	0.375616	0.513379	-0.615872	-0.527019	-1.26069	0.31703	-0.409097	0.451025
42865	hsa-miR-181a	0.422256	-0.2254 (High)	0.2244 (Low)	-0.225444	0.0663486	0.224381	0.580222	6.96589	0.0726805	0.445522	0.00028584	-0.560799	0.544067	-0.0459176	-0.298882	-0.991419	0.511706	-0.579374	0.744483	0.030207	-0.375278	0.0459731	0.336383	2.00342	-0.205558	0.869214	0.983534	0.0848673	-0.349571	-0.833798	-0.0834229	-0.400474	0.242005
10972	hsa-miR-181b	0.846986	0.3079 (Intermediate)	0.4121 (Low)	0.321688	0.307894	0.41215	0.886464	6.08347	0.365887	0.14964	0.252646	0.078679	1.13572	0.407779	0.325301	-0.27	0.414592	0.0996714	0.54751	0.478011	-0.000315547	0.330005	0.333399	1.39429	0.0773482	0.589411	1.01502	0.270426	0.221096	-0.00293257	0.488579	0.0110386	0.218118
145636	hsa-miR-181d	0.395471	-0.1958 (High)	0.2274 (Low)	-0.195798	0.0378832	0.227439	0.560144	6.20954	0.0758216	0.372337	-0.0644743	-0.0068745	0.387473	-0.324305	-0.281452	-0.885158	0.582526	-0.535494	0.722777	-0.06468	-0.515713	0.108864	0.0972472	1.84017	-0.27876	0.664567	1.09338	0.108886	-0.354453	-0.58973	0.262683	-0.313189	0.0896081
10975	hsa-miR-182	0.0844925	-0.5296 (High)	0.3564 (Low)	-0.529558	-0.261229	0.356393	0.321072	6.87395	-0.00899026	0.736202	-0.0588567	-1.31379	-0.532105	-0.6338	0.268372	-0.907168	0.9137	-0.842106	0.90884	-0.564235	-1.72234	0.187891	0.997944	0.971717	0.22451	0.237783	0.771403	0.162856	-0.622505	-0.756823	1.72533	0.699299	-0.322692
46810	hsa-miR-1827	0.537036	-0.2038 (Intermediate)	0.09419 (Low)	-0.039537	-0.203756	0.0941916	0.668337	10.0088	-0.00546533	0.24338	0.280049	0.405151	-0.982678	-0.950549	0.657036	0.35377	-0.11285	0.317956	-0.940265	-0.404806	0.121185	0.154616	-0.124867	-0.54794	0.457951	0.00513981	-0.131446	0.396021	0.393265	0.279489	-0.509906	0.322788	0.43519
10977	hsa-miR-183	0.385722	-0.4713 (High)	-0.0318 (Low)	-0.471263	-0.217351	-0.0318014	0.558117	6.03016	-0.18678	0.389419	-0.272234	-1.01161	-0.634983	-0.672149	0.201608	-0.438206	0.186064	-0.604732	1.05066	-0.385998	-1.33275	-0.156944	0.069258	0.566309	-0.0643599	-0.303832	0.529239	-0.221008	-0.808096	-0.790443	1.22273	0.0291884	-0.453655
17953	hsa-miR-183*	0.282609	-0.4012 (Intermediate)	-0.0109 (High)	-0.0109021	-0.401181	-0.211818	0.500045	7.82021	-0.200571	0.160277	0.24757	0.1737	-0.413593	-0.343958	0.0265195	0.244348	-0.618267	0.0595467	-1.03191	-0.234549	-0.180727	-0.24389	-0.359043	-1.06934	0.168681	-0.361177	-0.745877	-0.00177039	0.324369	0.354186	-0.418477	-0.116646	-0.0728365
42902	hsa-miR-185	0.205069	-0.1268 (High)	0.1996 (Intermediate)	-0.126847	0.199564	0.116998	0.432326	6.7335	0.0713353	0.106369	-0.0160526	-0.47692	0.194499	0.15131	-0.0706837	-0.543232	0.321679	-0.114203	0.749862	-0.0195905	0.0600726	0.107169	0.035419	0.423285	0.0176268	0.48591	0.312039	-0.0906128	-0.116137	-0.407891	0.588991	-0.224892	0.273063
148669	hsa-miR-185*	0.0588984	-0.134 (Intermediate)	0.2691 (High)	0.269079	-0.13396	-0.0796925	0.288077	6.15241	-0.000506032	0.110648	0.0155607	0.0019383	0.679594	0.641104	-0.0391165	0.315393	-0.256796	0.128323	-0.935422	0.203867	0.190224	-0.0567345	0.169077	-0.448494	-0.0127451	-0.241018	-0.272793	0.0268445	0.123115	0.0646962	-0.125643	-0.149774	-0.0328418
18739	hsa-miR-186	0.441278	0.009539 (High)	0.2812 (Intermediate)	0.00953876	0.281196	0.0984001	0.592368	5.92931	0.114957	0.120446	-0.213592	-0.0165814	0.165123	0.248695	0.0886579	-0.21507	0.28659	-0.0968904	1.04323	0.0261853	0.146865	0.171612	0.383663	0.788395	-0.137167	0.275311	0.508581	-0.172777	-0.283487	-0.410684	0.305061	-0.188727	-0.0589786
42775	hsa-miR-187*	0.797283	-0.5295 (Intermediate)	-0.3891 (Low)	-0.389521	-0.529471	-0.389061	0.853523	6.53235	-0.419705	0.156206	-0.294458	-0.279748	-0.813827	-0.754194	-0.344851	0.149952	-0.580818	-0.2097	-1.25491	-0.336642	-0.265284	-0.632434	-0.551513	-1.30827	-0.138207	-0.512317	-0.729756	-0.150327	0.11972	-0.0120652	-0.72706	0.0728967	-0.0993993
27536	hsa-miR-190	0.00951472	-0.1754 (High)	0.6364 (Intermediate)	-0.175374	0.636412	0.47487	0.159558	6.1472	0.340359	0.27495	-0.0394532	-0.255436	-0.0381814	-0.0886673	0.0822324	-0.712739	1.01967	0.219218	1.00554	0.661855	0.275777	0.131254	0.689398	1.53524	0.363637	0.935959	1.16899	-0.0287441	0.245321	-0.125316	0.242025	0.227213	0.313458
148687	hsa-miR-1908	0.797821	-0.2289 (Low)	-0.02588 (High)	-0.0258784	-0.15045	-0.228944	0.853523	11.8806	-0.158906	0.336623	-0.0343915	0.0141465	-0.238382	-0.0573919	0.0673269	0.0934215	-0.543207	0.043989	-0.289792	-0.154415	0.191176	-0.00418213	-0.30861	-2.23368	-0.0913763	0.26659	-0.937776	-0.212986	0.466783	0.394179	-0.728712	0.68927	-0.0468283
146180	hsa-miR-1909	0.0635558	-0.2524 (Low)	0.142 (High)	0.142043	-0.0323135	-0.252435	0.299015	6.24354	-0.101675	0.123262	-0.075048	-0.0991399	0.057345	0.677297	0.320956	-0.0291534	-0.295396	-0.171844	-0.0867117	0.249329	0.143056	0.0456646	-0.28502	-1.01946	-0.252147	0.00203846	-0.715061	-0.539218	-0.0495764	0.137386	-0.262145	0.152566	-0.244241
32731	hsa-miR-190b	0.421623	0.1808 (High)	0.6793 (Low)	0.180789	0.587988	0.679277	0.580222	6.65942	0.529391	0.5581	-0.0160622	0.1451	-0.100064	1.07531	0.895354	-0.914903	0.988854	-0.719345	0.990006	1.15668	0.523746	0.598474	1.61708	1.97206	-0.0297955	0.568272	0.812176	0.142338	-0.109264	0.421583	1.92327	0.235804	-0.000680645
10985	hsa-miR-191	0.423645	-0.1832 (High)	0.2893 (Low)	-0.183182	0.209183	0.289275	0.580222	7.9496	0.148614	0.50607	-0.160933	-0.0880664	-0.678653	-0.231402	0.773024	-0.713063	0.635519	-0.983387	0.914443	0.140986	0.338354	-0.274576	1.00336	1.62834	-0.587165	0.357887	1.05511	0.0595501	-0.517456	-0.839994	1.11127	0.268193	0.206787
146103	hsa-miR-1913	0.17236	0.4367 (High)	0.6253 (Intermediate)	0.436703	0.625276	0.496126	0.410397	6.19772	0.508701	0.02846	0.505861	0.415144	0.633274	0.587501	0.409997	0.0684421	0.646542	0.459919	0.783804	0.715688	0.520429	0.526146	0.401513	0.45706	0.354911	0.51421	0.686994	0.576751	0.419004	0.384424	0.851728	0.325953	0.45482
146091	hsa-miR-1914	0.00400764	-0.3468 (Low)	-0.01518 (High)	-0.0151757	-0.104234	-0.346788	0.123736	6.13713	-0.207551	0.0544438	-0.146639	0.0547875	0.201686	-0.0564737	-0.0690842	-0.0753305	-0.374328	-0.36412	0.0415217	0.282068	-0.106313	-0.153501	-0.284818	-0.107746	-0.524647	-0.426716	-0.330971	-0.393713	-0.466096	-0.104135	-0.270541	-0.577024	-0.521546
146068	hsa-miR-1915	0.11042	-0.02415 (Low)	0.2297 (High)	0.229676	0.206139	-0.0241525	0.357843	6.57664	0.0921268	0.0783234	0.17632	0.509707	0.231905	-0.0334564	0.00383626	0.489742	-0.254473	0.134802	0.584532	0.29966	0.266172	0.0476994	0.0101809	-0.546621	0.325141	-0.0447648	-0.331788	-0.0159015	0.271766	0.263086	-0.263054	-0.0919744	0.0864014
10986	hsa-miR-193a-3p	0.00396734	-0.8984 (High)	0.3732 (Intermediate)	-0.898364	0.373155	0.0774808	0.123736	8.2894	-0.11281	0.569083	-0.473539	-0.882359	-1.1287	-0.89716	-0.832029	-1.17639	0.358817	-0.486705	2.02943	0.113287	-0.149052	0.534377	0.158215	0.616607	-0.398919	0.615182	0.795718	-0.0148775	-0.101042	-1.0025	0.296972	-0.347508	-0.222455
46443	hsa-miR-193a-5p	0.385297	0.3514 (High)	0.627 (Intermediate)	0.351369	0.626991	0.485736	0.558117	6.0815	0.481392	0.103762	0.485476	0.187297	0.558354	0.684948	0.232685	-0.0405463	0.653394	0.159924	1.5158	0.503387	0.30245	0.649506	0.552368	0.449984	0.03726	0.689324	0.778527	0.443449	0.409102	0.296708	0.83332	0.260666	0.428622
10987	hsa-miR-193b	0.362971	-0.4159 (High)	0.06699 (Intermediate)	-0.415878	0.0669876	-0.0309392	0.550024	6.89938	-0.110069	0.374003	-0.671587	0.0835506	0.0748218	0.102	-0.665414	-1.41864	1.0711	-0.63043	0.854007	-0.405059	-0.554683	-0.122616	0.268001	0.483479	-0.12257	0.0836318	1.17077	0.076305	-0.318174	-0.641765	-0.226408	-0.397077	-0.624849
42962	hsa-miR-193b*	0.0134748	-0.248 (Low)	0.09337 (High)	0.0933698	-0.163563	-0.248045	0.159558	6.703	-0.140614	0.0609998	0.0189705	0.146333	0.0148474	0.181178	-0.0293007	0.228191	-0.435411	-0.0175855	-0.306129	-0.0955986	0.0369098	-0.0850987	-0.303379	-0.75311	-0.162712	-0.337615	-0.44789	-0.173468	-0.0329434	0.186899	-0.457664	-0.0865562	-0.323
42570	hsa-miR-194*	0.0757174	-0.1186 (Low)	0.1275 (High)	0.127459	-0.0475474	-0.118581	0.313859	5.74288	-0.0389546	0.0484824	-0.0287864	0.053201	0.122015	0.364132	0.0228868	0.231306	-0.250315	0.177363	-0.283131	-0.00978043	0.128127	-0.0952422	-0.250066	-0.619152	-0.0696306	-0.196998	-0.30802	-0.0837179	-0.00400909	0.314216	-0.0138765	-0.0753413	-0.0211334
13148	hsa-miR-195	0.00560078	-0.9369 (High)	0.54 (Intermediate)	-0.936885	0.539978	0.324247	0.140123	8.3882	0.0421541	0.892643	-0.682378	-0.707664	-0.723248	-1.35241	-0.646247	-1.50936	1.32508	0.376932	1.66342	-0.607182	-0.0583567	-0.627437	1.38389	1.25797	0.241874	0.523006	1.65338	-0.13609	0.10086	-0.951728	0.495504	0.469558	-0.519825
42723	hsa-miR-195*	0.0480731	-0.2239 (Intermediate)	0.05624 (High)	0.0562409	-0.223894	-0.185919	0.262104	6.0203	-0.131002	0.050303	-0.157257	-0.00447219	-0.0259147	0.240245	0.325955	-0.0411104	-0.438072	-0.115293	-0.386061	-0.110741	-0.0693014	-0.0382224	-0.214418	-0.605297	-0.00464756	-0.264218	-0.405073	-0.00448482	0.160345	0.00161717	-0.396254	-0.265807	-0.194573
10990	hsa-miR-196a	0.926286	-0.2792 (High)	-0.02713 (Low)	-0.279164	-0.205027	-0.0271261	0.941533	6.87615	-0.131549	1.71965	-0.972051	2.10863	0.0741891	-0.380383	-0.33996	-2.16541	-0.731428	-0.734716	0.314197	1.70289	-1.57608	-1.63446	0.436322	2.57281	1.06223	-1.04958	1.95339	0.866128	-1.42304	-0.311952	-0.64839	-1.38934	-0.759627
42538	hsa-miR-196a*	0.25054	-0.1616 (High)	0.02453 (Intermediate)	-0.161587	0.0245292	-0.0242509	0.463546	6.00901	-0.0494735	0.0388337	-0.23251	-0.00207429	-0.215162	-0.169731	-0.133504	-0.216544	0.079261	-0.217271	0.496535	0.0414321	-0.277311	0.112606	-0.132475	0.438606	0.0025731	-0.16491	-0.0204646	0.0393463	-0.0805835	-0.21057	-0.0101428	-0.120737	-0.144259
145889	hsa-miR-196b	0.462611	1.076 (Low)	1.212 (Intermediate)	1.1509	1.21247	1.07573	0.611042	6.0726	1.12507	0.0437488	1.25957	1.14105	1.32053	1.20877	0.994275	0.981183	1.2657	1.04187	1.29682	1.24888	1.20909	1.16005	1.32293	1.55836	0.896134	1.26012	1.32214	0.796719	0.81621	0.801764	1.2272	0.8619	0.885289
42783	hsa-miR-197	0.274009	-0.431 (High)	-0.1075 (Intermediate)	-0.430973	-0.10752	-0.197492	0.499486	6.19387	-0.238841	0.122866	-0.102014	-0.228479	-0.986366	-1.01356	0.11111	-0.366534	-0.0934377	0.0938861	0.305762	-0.703828	-0.139986	-0.529753	-0.385677	-0.38902	0.2854	-0.377208	-0.139551	0.134862	-0.0664842	-0.0415716	-0.497923	-0.275014	-0.0879682
146165	hsa-miR-1973	0.840012	-0.2201 (Intermediate)	0.002212 (High)	0.00221178	-0.220062	-0.116336	0.882907	9.52619	-0.107959	0.359009	-0.0423025	0.623836	-0.896658	-0.681402	0.226316	0.783481	-0.520718	0.0793206	-1.43287	0.348261	0.425698	0.0502977	-0.308471	-1.27393	0.666356	-0.280224	-0.671408	0.0897513	0.36272	0.399357	-0.428928	-0.127013	0.125461
146140	hsa-miR-1976	0.0768303	0.007993 (Low)	0.1921 (High)	0.192052	0.0584151	0.00799294	0.313859	6.8951	0.0669697	0.0273085	0.133808	0.148946	0.289466	0.241522	0.243774	0.0947961	-0.120617	0.190401	-0.229675	0.142838	0.309128	0.149178	-0.0997139	-0.313322	0.018907	-0.0777257	-0.131788	0.0727511	0.110267	0.136351	0.0543922	-0.0236445	0.200262
10995	hsa-miR-199a-3p/hsa-miR-199b-3p	0.0622072	-1 (High)	0.2057 (Intermediate)	-1.00021	0.205721	0.169656	0.298353	8.50435	-0.127686	1.15925	0.00630035	-0.758058	-0.291095	-1.56736	-1.40713	-1.98391	1.02811	0.154098	1.66892	-0.8767	-0.945825	-1.03078	1.37328	1.54998	-0.0897232	0.992996	1.63325	-0.637335	-0.523156	-1.16666	-0.394	0.329532	-0.00151193
29562	hsa-miR-199a-5p	0.0490279	-1.166 (High)	0.1336 (Intermediate)	-1.1663	0.133615	0.103058	0.263259	9.1188	-0.221435	1.266	0.0620438	-0.939537	-0.377272	-1.76581	-1.64943	-2.32778	0.990244	-0.0335526	1.62878	-0.833455	-1.08394	-1.1728	1.2983	1.43586	-0.315632	1.04715	1.48857	-0.72191	-0.562962	-1.20416	-0.484535	0.355812	0.0730121
19591	hsa-miR-199b-5p	0.0496451	-0.7921 (High)	0.2849 (Intermediate)	-0.792067	0.284943	0.150382	0.263706	7.02708	-0.066222	0.760639	-0.245622	-0.85732	-0.323685	-1.15874	-0.947915	-1.21912	0.909262	0.0386604	1.40226	-0.588405	-0.337062	-0.859973	0.905381	1.62553	-0.143635	0.793191	1.62477	-0.593442	-0.381354	-0.953051	-0.234281	0.0285815	-0.00712582
10997	hsa-miR-19a	0.615126	-0.075 (High)	0.3006 (Intermediate)	-0.0749993	0.300579	0.109731	0.714994	7.17377	0.103029	0.369755	-0.617235	0.457856	-0.116782	-0.417015	0.478858	-0.235678	0.535309	-0.308546	1.35073	0.102368	-0.176971	0.455432	0.41511	1.45217	-0.447298	0.45934	0.342	-0.508249	-0.476147	-1.11154	0.516749	-0.0309934	0.250198
10998	hsa-miR-19b	0.281573	-0.3835 (High)	0.1469 (Intermediate)	-0.383481	0.146902	0.135469	0.500045	7.54573	0.00257616	0.462174	-0.777919	0.176279	-0.667882	-0.877021	0.160298	-0.314644	0.526401	-0.526975	1.11687	-0.199799	-0.18199	0.515094	0.500273	1.5409	-0.263488	0.508452	0.571934	-0.583546	-0.577051	-1.35125	0.459085	0.0665242	0.238699
11000	hsa-miR-200a	0.691988	-0.2317 (High)	0.2126 (Intermediate)	-0.231746	0.212609	0.0601692	0.775289	8.28001	0.0171564	0.735494	-0.729541	0.00750622	-0.82421	0.161458	0.506976	-0.512666	0.375185	-1.33276	2.02311	-0.0625458	0.0600522	0.545138	0.379134	1.19773	-0.789787	0.414174	0.40465	0.378037	-1.53965	-0.869682	1.40798	-0.428395	-0.3773
147186	hsa-miR-200b	0.811006	-0.07507 (High)	0.2385 (Intermediate)	-0.0750736	0.238523	0.129451	0.861585	8.25347	0.0998081	0.636439	-0.569916	-0.0382684	-0.638775	0.553469	0.598095	-0.355046	0.530181	-1.11388	1.94166	-0.278359	0.113011	0.49689	0.718037	1.25073	-0.819125	0.481378	0.253254	0.397652	-1.23542	-0.836395	1.22157	0.0174221	-0.392577
17427	hsa-miR-200c	0.524971	-0.204 (High)	0.4838 (Intermediate)	-0.203988	0.483827	0.201592	0.663263	9.26619	0.157144	0.975836	-1.51682	0.369271	-0.141551	0.379515	0.031978	-0.346318	0.666659	-2.09749	1.4121	1.86075	0.577115	1.167	0.651679	0.858675	0.0227534	0.32852	0.992812	0.138598	-1.61176	-0.767665	1.26995	-0.464696	-0.166757
11004	hsa-miR-203	0.387165	-0.09593 (High)	0.3407 (Intermediate)	-0.0959312	0.340718	0.0892663	0.558117	5.7162	0.0956173	0.261599	-0.401138	0.116395	-0.0118333	-0.481332	-0.282406	0.484727	0.925653	-0.256635	1.48034	0.0580453	-0.503817	0.290356	0.100604	0.857497	-0.567538	-0.0104333	0.396728	-0.013582	-0.39399	-0.226439	0.25344	0.52315	-0.138597
46917	hsa-miR-205	0.199219	-1.533 (High)	0.07413 (Intermediate)	-1.53292	0.0741311	-0.457785	0.429757	9.24805	-0.622621	2.35681	-0.669869	-0.105693	-1.25674	-2.89128	-1.40683	-2.86712	0.259711	-0.823166	2.25513	-0.714372	-0.606645	-2.65255	0.909564	2.8735	-0.615575	0.382722	0.890018	-0.775315	-1.99785	-2.1402	-2.54799	0.501987	-0.321716
145996	hsa-miR-205*	0.561643	0.009719 (Intermediate)	0.131 (Low)	0.0612801	0.00971917	0.130956	0.681699	8.7031	0.086424	0.046227	0.163225	0.338427	-0.373723	-0.367882	0.380501	0.227133	-0.0981978	0.195325	-0.139406	-0.0790448	0.169919	0.024112	-0.0122841	0.0786709	0.30621	0.0568042	0.0360795	0.293183	0.219074	0.263614	-0.192035	0.202535	0.295513
5730	hsa-miR-208a	0.894532	-0.421 (Intermediate)	-0.3125 (High)	-0.312545	-0.421009	-0.38728	0.921816	5.83043	-0.375116	0.146807	-0.191075	-0.28855	-0.654668	-0.701347	-0.125553	0.0859242	-0.657831	-0.0579679	-0.831412	-0.156068	-0.401768	-0.297102	-0.61558	-1.14239	0.0414588	-0.813543	-0.895253	0.0622429	-0.0270958	0.249856	-0.848424	-0.188166	-0.173363
145845	hsa-miR-20a	0.763611	0.01999 (Low)	0.2652 (High)	0.265241	0.222523	0.0199889	0.827245	7.6598	0.121758	0.472937	-0.716683	1.24152	-0.135233		0.760006	0.176591	0.444491	-0.410425	0.860146	0.257085	-0.0386811	0.489099	0.0732914	1.36473	-0.351522	0.510449	0.62119	-0.726122	-0.47468	-1.5257	0.056269	-0.357425	0.56029
42640	hsa-miR-20b	0.48726	0.01446 (High)	0.2977 (Low)	0.0144599	0.150287	0.2977	0.631775	6.33769	0.191765	0.217464	-0.471253	0.786466	-0.284547	-0.314861	0.438523	-0.0675691	0.388526	-0.330235	0.414921	0.308628	-0.0304073	0.535519	0.399165	1.40832	0.199899	0.492211	0.706278	-0.209802	-0.173912	-0.453713	0.378583	-0.177632	0.467476
17882	hsa-miR-20b*	0.353098	-0.02793 (Intermediate)	0.07456 (High)	0.0745575	-0.0279318	0.0135125	0.545095	5.84885	0.0204276	0.0137226	-0.0992025	0.106446	0.204288	0.0239276	0.13612	0.0757658	-0.148575	-0.0332253	-0.21602	0.251555	0.00660561	0.101476	0.0608625	0.0767626	0.110513	-0.14355	-0.154073	-0.0161314	0.0738439	0.0660699	-0.0560688	0.0194233	0.0230208
147512	hsa-miR-21	0.46435	-0.4116 (High)	0.206 (Intermediate)	-0.411592	0.205989	0.104909	0.611703	9.40085	-0.00785644	0.836697	-0.0767319	-0.121628	0.183637	-0.214889	-0.898068	-1.34187	1.12837	-0.786506	1.89001	-0.423296	-0.778624	0.0611235	0.808307	1.50764	-0.92573	1.21162	0.973708	-0.0108149	-0.718662	-1.63968	-0.0946824	0.166852	-0.0807743
42524	hsa-miR-21*	0.596718	-0.1508 (High)	0.1701 (Intermediate)	-0.150778	0.170121	-0.0225775	0.700187	5.97624	-0.01413	0.255302	-0.208197	-0.243824	0.350851	0.443875	-0.317181	-0.930189	0.118707	-0.448248	1.08318	0.253634	-0.156669	-0.279076	0.891597	0.809247	-0.575698	0.378983	0.210709	0.0939103	-0.493441	-0.469182	-0.255556	-0.271589	-0.310836
145852	hsa-miR-210	0.395729	-0.2911 (Low)	0.109 (High)	0.108999	0.0527953	-0.291132	0.560144	6.42705	-0.111983	0.417856	-0.620377	0.540739	0.589446	-0.565769	1.32498	-0.615019	-0.458102	-0.969402	0.821346	0.9128	-0.0426653	-0.778113	-0.395484	0.5538	-0.752245	-0.104658	-0.0757744	-0.366453	-0.424366	-0.652246	-0.557427	-0.535987	0.595371
146179	hsa-miR-2113	0.134436	-0.4456 (Low)	0.125 (High)	0.125017	-0.419439	-0.445568	0.371013	7.66836	-0.291039	0.351906	-0.24628	0.0460531	0.665404	0.551201	-0.366647	0.10037	-0.840687	0.0444356	-1.64971	0.280917	0.0678447	-0.54313	-0.230276	-1.66677	-0.32427	-0.68018	-0.905842	-0.232781	0.0954894	0.148204	-0.770698	-0.0985481	-0.138015
146074	hsa-miR-2114	0.143179	-0.3756 (Intermediate)	-0.1648 (High)	-0.164816	-0.375602	-0.24607	0.382326	5.73019	-0.253032	0.0314939	-0.270426	-0.207373	-0.221091	0.00754002	-0.198014	-0.0995348	-0.387833	-0.322853	-0.689048	-0.348763	-0.129512	-0.155337	-0.181269	-0.409401	-0.0121583	-0.379795	-0.244456	-0.0913712	-0.164415	-0.345235	-0.674445	-0.176838	-0.118115
146044	hsa-miR-2115	0.131628	0.07159 (Intermediate)	0.1839 (Low)	0.108031	0.0715877	0.183941	0.369037	5.67979	0.139714	0.0130515	0.0417333	0.150423	0.0648201	0.180737	0.29139	-0.0809155	0.230033	0.177731	-0.120225	0.109267	-0.0388689	0.278819	0.16337	0.213586	0.128452	0.031212	0.289473	0.166013	0.236877	0.263481	0.190515	0.131475	0.114014
146161	hsa-miR-2115*	0.0271394	-0.2369 (Low)	0.03042 (High)	0.0304234	-0.0429842	-0.236913	0.210949	6.71659	-0.125015	0.049368	-0.0765279	0.0407686	0.0684034	0.187803	-0.128799	0.0908924	-0.28286	-0.29573	0.203786	0.0512673	0.108617	0.0870829	-0.426276	-0.436754	-0.146945	-0.427982	-0.558159	-0.305994	-0.0808541	0.0492553	-0.0590021	-0.307568	-0.229759
146010	hsa-miR-2116	0.450919	-0.01104 (Intermediate)	0.1867 (High)	0.186653	-0.0110421	0.0598483	0.602038	8.05693	0.0775168	0.0679369	0.251651	0.448185	-0.173828	-0.1629	0.401093	0.355717	-0.163467	0.195571	-0.531851	0.0423277	0.402209	0.165168	-0.0438471	-0.368042	0.204614	-0.0702889	-0.11122	0.229029	0.276052	0.277099	-0.169257	0.18735	0.141523
11014	hsa-miR-214	0.0289963	-0.7544 (High)	0.1883 (Low)	-0.75439	0.1614	0.18833	0.213628	8.38249	-0.0634511	0.591173	0.482015	-0.555554	-0.93729	-1.7712	-0.848901	-0.895409	0.714992	0.284456	1.30631	-0.780683	-0.718075	-0.782252	0.595641	0.653977	0.0920991	0.686164	1.01743	-0.115864	0.0835994	-0.334551	-0.446827	0.520075	0.290468
145822	hsa-miR-214*	0.230938	-0.2409 (High)	0.1066 (Intermediate)	-0.240873	0.106615	0.0469418	0.447386	5.43054	-0.0151678	0.142073	0.130038	-0.265436	-0.271404	-0.332486	-0.35926	-0.346689	0.423152	-0.111753	0.817471	-0.269703	-0.326091	-0.432013	0.628255	0.61963	-0.189306	0.207077	0.522711	-0.316992	-0.197883	-0.271263	-0.107113	0.16019	-0.0599924
11020	hsa-miR-22	0.157001	-0.4914 (High)	0.3277 (Intermediate)	-0.491374	0.327674	0.184727	0.389741	9.69949	0.0394281	0.634478	0.154135	-0.584999	0.403514	-0.777931	-0.622009	-1.52096	0.889422	-0.123707	1.72004	-0.169978	-0.677406	0.0568571	-0.0261124	1.2872	-0.259285	1.28867	0.886957	-0.165847	0.0939759	-1.17416	0.460969	-0.313119	0.0806129
42532	hsa-miR-22*	0.194901	-0.07 (High)	0.2367 (Low)	-0.0700031	0.227248	0.23675	0.429757	6.36863	0.154662	0.123553	0.167201	-0.114713	0.0362893	-0.272672	0.103834	-0.339956	0.56867	0.0367245	0.979568	-0.15104	-0.297683	0.0746112	-0.0202822	0.774005	0.0534054	0.706992	0.583704	0.122802	0.246959	-0.0813685	0.277788	-0.0380263	0.14041
11022	hsa-miR-221	0.492446	0.01083 (High)	0.3395 (Intermediate)	0.0108297	0.339542	0.265488	0.632562	6.67122	0.215154	0.238122	0.78483	-0.304575	0.446653	0.157271	-0.202015	-0.817186	0.492019	0.0755318	0.879444	0.176376	0.0743386	-0.0113105	0.142165	1.20499	-0.151408	0.771655	1.03253	0.125237	-0.0421936	-0.476824	0.363737	-0.0350248	0.262308
42475	hsa-miR-221*	0.348813	-0.3753 (High)	-0.05934 (Low)	-0.375254	-0.320739	-0.0593422	0.543575	6.71152	-0.198579	0.22487	0.716364	-0.394918	-0.387777	-1.03272	-0.497976	-0.654498	0.0326884	0.603258	-0.997372	-0.414409	-0.827861	-0.542734	-0.117685	0.167556	-0.0315002	0.134938	0.415893	0.176711	-0.270355	-0.438716	-0.459524	0.0708602	0.18245
11023	hsa-miR-222	0.565312	-0.181 (High)	0.2408 (Intermediate)	-0.180951	0.240847	0.00879061	0.684471	7.36485	0.00973972	0.397832	0.693567	-0.601987	0.557054	0.0249297	-0.52687	-1.2324	0.367164	-0.0372626	1.04104	-0.0969982	-0.0697137	-0.274775	-0.152444	1.16749	-0.198573	0.506156	1.07345	-0.0232126	-0.256494	-1.20827	-0.172039	-0.320499	-0.0353008
11024	hsa-miR-223	0.0143187	-0.2604 (High)	0.7561 (Intermediate)	-0.26036	0.756135	0.0195991	0.16005	6.92324	0.106683	0.395223	0.183476	-0.772392	-0.00617768	0.0848174	-0.486752	-0.565132	0.163238	0.416007	1.16285	0.286653	1.75193	-0.351046	0.102292	0.961742	-0.00521343	0.436682	0.509725	-0.347956	-0.103073	-0.768537	0.0956119	-0.770148	0.475109
42566	hsa-miR-224	0.302422	-0.1008 (Low)	0.2793 (Intermediate)	0.00789387	0.279265	-0.100787	0.513389	5.68646	0.0101846	0.205592	-0.366258	0.470935	0.0295882	0.0886959	-0.0489724	-0.126625	0.158138	-0.256234	1.8493	-0.105252	-0.24963	-0.151739	-0.0432601	0.223818	-0.25846	-0.0794171	0.158825	-0.377368	0.0237157	-0.288089	0.0759976	-0.372242	-0.121225
146163	hsa-miR-224*	0.378043	-0.1404 (Low)	0.08558 (Intermediate)	-0.126261	0.0855805	-0.14042	0.55468	7.0241	-0.0875959	0.0943509	0.430008	-0.337549	0.00122584	-0.345311	-0.302862	-0.203079	-0.254497	0.342866	0.905209	-0.202612	-0.363064	-0.390586	-0.132919	-0.327681	-0.141335	0.0321361	-0.0581642	-0.0993739	-0.0565023	-0.201972	-0.403243	0.00476763	0.089833
148247	hsa-miR-2355-3p	0.322936	-0.1275 (Intermediate)	0.07934 (Low)	0.055207	-0.127549	0.0793421	0.52305	7.62891	0.0280696	0.0667939	0.596749	-0.103122	0.12078	-0.234883	-0.0437385	-0.00454464	-0.108654	0.438875	-0.511878	-0.215796	-0.240293	-0.197717	0.0660256	-0.0712836	0.161032	0.251601	0.0921746	0.249637	0.2203	-0.197069	-0.167694	0.218838	0.326261
147800	hsa-miR-2355-5p	0.400909	-0.2582 (Intermediate)	-0.08891 (Low)	-0.243092	-0.258247	-0.0889086	0.562639	5.61493	-0.165943	0.0778083	0.0210524	-0.0716113	-0.823335	-0.777143	0.278877	-0.0863921	-0.128027	-0.111362	-0.265841	-0.536741	-0.249262	-0.207899	-0.170298	-0.130987	0.291385	-0.18765	-0.195037	0.197056	0.0895592	-0.217631	-0.384178	0.0293364	-0.180559
42744	hsa-miR-23a	0.217033	-0.5114 (High)	0.2638 (Intermediate)	-0.511353	0.26384	0.0657442	0.443034	9.72827	-0.0417384	0.618819	-0.342414	-0.442135	-0.212602	-1.1667	-0.463513	-0.44075	0.900633	-0.346781	1.76272	-0.971018	-0.0263496	-0.564794	0.492389	1.2724	-0.209064	0.922051	0.883499	-0.335709	-0.483485	-1.44381	0.479825	-0.077723	-0.146643
42638	hsa-miR-23a*	0.12084	0.3135 (Intermediate)	0.4289 (Low)	0.382836	0.313471	0.428907	0.357843	6.11253	0.391794	0.0113779	0.246004	0.349308	0.450309	0.533646	0.488668	0.229079	0.331567	0.349562	0.240855	0.277999	0.367371	0.482826	0.612623	0.431254	0.445245	0.321678	0.445115	0.583976	0.349912	0.394855	0.451567	0.349155	0.278681
145841	hsa-miR-23b	0.109274	-0.5564 (High)	0.4374 (Intermediate)	-0.556414	0.437446	0.160798	0.357843	10.0731	0.03384	0.709141	-0.151905	-0.341155	-0.512497	-1.50386	-0.437656	-0.391418	1.04504	-0.0651787	1.91202	-0.772214	0.0675604	-0.493091	0.414043	1.36818	-0.0466355	1.14348	1.01525	-0.215051	-0.44359	-1.40493	0.633006	0.0810064	-0.122088
148217	hsa-miR-23c	0.0907202	-0.4567 (High)	-0.02266 (Intermediate)	-0.456716	-0.0226644	-0.194112	0.33111	6.03929	-0.225346	0.114674	-0.430184	-0.432423	-0.41933	-0.511748	-0.439824	-0.506787	0.101434	-0.291998	0.453345	-0.169103	-0.206999	-0.568645	-0.332895	0.64933	-0.239234	0.314904	0.155699	-0.354435	-0.392959	-0.637265	-0.461612	-0.142443	-0.319784
17506	hsa-miR-24	0.165885	-0.5373 (High)	0.2607 (Intermediate)	-0.537308	0.26075	0.121032	0.399741	9.3614	-0.0203353	0.618767	-0.176296	-0.384571	-0.732441	-1.51067	-0.334129	-0.0857407	0.935115	-0.161947	1.66407	-1.01877	-0.114716	-0.313207	0.225961	1.32194	-0.188138	1.00118	0.850407	-0.225933	-0.325313	-1.26578	0.568044	0.0161005	-0.212873
146043	hsa-miR-24-1*	0.278954	0.08525 (Low)	0.2307 (Intermediate)	0.105346	0.230672	0.085247	0.500045	6.14148	0.122104	0.0291718	-0.0103726	-0.110012	0.0504735	0.256328	0.352962	0.0926979	0.281033	0.0714151	0.667214	0.0070032	0.126696	-0.0843402	0.053039	0.256032	0.0452355	0.314653	0.140858	-0.00701832	0.08634	0.0147425	0.138941	0.0429182	0.0215638
42682	hsa-miR-25	0.718411	0.06861 (Low)	0.2885 (Intermediate)	0.0690529	0.288547	0.0686139	0.792176	6.47039	0.11654	0.264124	-0.242956	-0.259918	0.941596	0.400534	0.0734867	-0.498425	0.849113	-0.372549	0.824237	0.36237	-0.220434	-0.0912903	0.93149	0.772758	-0.55465	0.263167	0.580025	-0.117604	-0.346384	-0.737783	-0.22451	0.196137	0.152012
42929	hsa-miR-25*	0.311	-0.383 (Intermediate)	0.01948 (High)	0.019479	-0.382985	-0.369643	0.519034	8.66158	-0.271033	0.282762	-0.0785574	0.232515	-0.282067	-0.152809	-0.196771	0.594564	-0.694372	0.112209	-1.28088	-0.153393	0.101512	-0.697654	-0.528824	-1.55663	-0.140922	-0.513122	-0.74365	-0.0806437	0.467461	0.222391	-0.939544	0.0383313	0.0370954
147198	hsa-miR-26a	0.0134764	-0.707 (High)	0.389 (Intermediate)	-0.706963	0.388983	0.325118	0.159558	7.37448	0.0697631	0.638017	-0.579785	-0.644442	-0.616535	-0.696137	-0.546906	-1.15798	0.841533	-0.10498	1.73468	-0.526397	7.27503e-05	0.342052	0.962563	1.40646	0.0998983	0.688454	1.45986	-0.149333	-0.472449	-0.922931	0.324208	0.212146	-0.0495168
146008	hsa-miR-26b	0.0105034	-0.7668 (High)	0.425 (Low)	-0.766789	0.26254	0.425008	0.159558	8.76816	0.0787851	0.732522	-0.439565	-0.688321	-1.08907	-0.943022	-0.048713	-1.39204	0.754111	-0.213909	1.64149	-0.988473	0.119477	0.306059	1.0427	1.24826	0.105536	0.844532	1.34385	-4.25759e-05	-0.424198	-0.955703	0.668461	0.605459	0.315166
46483	hsa-miR-27a	0.170007	-0.5912 (High)	0.1529 (Intermediate)	-0.591233	0.152895	0.0466527	0.407687	7.97468	-0.0966559	0.56698	-0.388014	-0.450843	-0.363755	-1.0083	-0.556728	-0.779755	0.864491	-0.474522	1.60117	-0.995913	-0.230749	-0.515752	0.277825	1.26871	-0.199428	0.932153	0.76693	-0.290388	-0.442388	-1.29211	0.444301	-0.112557	-0.277459
147199	hsa-miR-27b	0.0714238	-0.711 (High)	0.2562 (Intermediate)	-0.710966	0.256231	-0.0142162	0.313859	7.48997	-0.137184	0.574294	-0.434835	-0.644172	-0.267744	-0.987946	-0.624791	-1.3063	0.707937	-0.250375	1.62202	-0.646981	-0.151445	-0.586647	0.0788822	1.28118	-0.13434	0.919799	0.651811	-0.406402	-0.583058	-1.30832	-0.0345249	0.277568	-0.326547
42528	hsa-miR-296-3p	0.0223237	-0.203 (Low)	0.05553 (High)	0.0555344	-0.181944	-0.203011	0.204221	6.03221	-0.130984	0.0408112	-0.027	0.158808	-0.00276357	0.0791529	-0.0183374	0.143346	-0.389601	-0.205039	-0.25957	-0.173119	0.117611	0.0291403	-0.248386	-0.592908	-0.336554	-0.327956	-0.224574	-0.0809164	-0.0615263	0.147628	-0.375453	-0.113641	-0.250981
146100	hsa-miR-296-5p	0.248341	0.5054 (Low)	0.6252 (Intermediate)	0.510416	0.625209	0.505364	0.462944	6.71224	0.532735	0.0191342	0.606901	0.441666	0.718691	0.660112	0.32358	0.311547	0.612807	0.64745	0.625481	0.764254	0.476052	0.474842	0.48632	0.405718	0.494194	0.45185	0.571446	0.431841	0.385853	0.624426	0.803564	0.354418	0.579894
6880	hsa-miR-297	0.261079	0.2254 (Intermediate)	0.338 (Low)	0.267223	0.225446	0.33796	0.481243	5.98119	0.295048	0.0184346	0.26439	0.305255	0.0612119	0.0782553	0.566561	0.327667	0.375968	0.347594	-0.0197322	0.124666	0.298733	0.312546	0.213059	0.240747	0.440293	0.242405	0.345852	0.428853	0.276268	0.396317	0.391059	0.366554	0.401573
46264	hsa-miR-298	0.147582	-0.3212 (Intermediate)	-0.06683 (Low)	-0.149999	-0.321175	-0.0668305	0.382521	5.88854	-0.143819	0.0596763	0.00394131	-0.129514	-0.491676	-0.437231	0.0521758	0.102311	-0.18625	-0.163161	-0.707408	-0.330823	-0.218236	-0.0381116	-0.218578	-0.347496	0.268423	-0.180594	-0.285125	0.2038	0.14426	-0.153509	-0.375509	0.152523	0.0279509
11037	hsa-miR-299-3p	0.413036	-0.4666 (Intermediate)	-0.2417 (High)	-0.241683	-0.466618	-0.43996	0.57476	5.67007	-0.394031	0.102547	-0.249498	-0.0927107	-0.51309	-0.0989792	-0.582195	0.0863767	-0.808974	-0.230932	-0.967632	-0.311249	-0.014305	-0.483986	-0.32613	-0.991565	-0.144491	-0.599409	-0.482258	-0.287799	0.00930742	-0.254497	-1.03931	-0.353368	-0.326016
148633	hsa-miR-299-5p	0.494124	-0.3409 (Intermediate)	0.04398 (High)	0.0439799	-0.340911	-0.270119	0.632562	12.1968	-0.20357	0.343996	0.0725888	0.118176	-0.06614	-0.0548599	-0.0585614	0.252676	-0.907364	0.265866	-1.01598	-0.117379	0.0703025	-0.401049	-0.356614	-1.96067	-0.0725123	-0.181056	-0.79853	0.510794	0.439748	0.114264	-1.03931	0.247024	0.256481
11039	hsa-miR-29a	0.0968399	-0.5978 (High)	0.2049 (Intermediate)	-0.597831	0.204922	0.17259	0.339283	10.175	-0.0213606	0.589706	-0.603087	-0.881282	-0.575308	-0.51162	-0.550095	-0.465594	0.873763	-0.258941	1.40038	-0.821494	-0.169101	0.293347	0.675487	1.12108	-0.481871	0.532866	1.1935	-0.189672	-0.70089	-1.2513	1.12287	0.115622	-0.359961
145638	hsa-miR-29a*	0.368085	-0.0215 (High)	0.3295 (Intermediate)	-0.0214989	0.329451	0.137408	0.551359	5.77197	0.137703	0.160532	-0.188182	-0.213202	0.287829	0.070836	-0.122385	0.0361114	0.559097	-0.0666563	1.25973	-0.243597	0.138679	0.0474599	0.590282	0.669289	-0.234777	0.177497	0.752237	-0.107537	-0.249024	-0.242379	0.444081	-0.098403	-0.0998256
11040	hsa-miR-29b	0.0290135	-0.8794 (High)	0.2565 (Intermediate)	-0.879405	0.256513	0.247819	0.213628	9.50666	-0.0443495	0.8631	-0.957455	-0.985157	-1.43876	-0.645807	-0.275342	-0.973914	0.494771	-0.61772	2.01622	-0.668941	0.0582274	0.720501	0.0853833	1.20168	-0.562544	0.634435	1.11441	-0.15006	-0.591247	-0.819566	1.83999	-0.189869	-0.309281
17810	hsa-miR-29b-1*	0.427981	0.09663 (Intermediate)	0.2676 (High)	0.267635	0.0966307	0.220875	0.582431	6.49572	0.206063	0.0476277	0.136238	0.170987	0.0730858	-0.0364347	0.791562	0.470369	0.117109	0.211998	-0.358433	0.0551478	0.457332	0.0372922	0.38149	0.104486	0.106518	0.217927	0.371684	0.328602	0.249734	0.196786	0.263486	0.117263	0.27523
11041	hsa-miR-29c	0.012066	-0.9665 (High)	0.3479 (Low)	-0.966535	0.129517	0.347892	0.159558	8.7453	-0.0424748	0.903776	-0.991756	-1.0443	-1.55167	-0.0505109	-0.306637	-1.85434	0.5855	-0.921908	1.47821	-0.694952	0.200735	0.843175	0.471071	1.27676	-0.540589	0.678469	0.804022	0.149269	-0.615673	-0.45594	1.8341	-0.002756	-0.267203
14300	hsa-miR-29c*	0.19708	-0.159 (High)	0.1978 (Low)	-0.158957	0.186577	0.197776	0.429757	5.74195	0.102281	0.168109	-0.449225	-0.338753	0.126642	0.399137	-0.090773	-0.600768	0.323585	-0.262169	0.884955	-0.16293	0.149446	0.438623	0.282377	0.887273	-0.108742	0.321106	0.431062	-0.0253445	-0.222289	-0.183253	0.776545	-0.12922	-0.0948253
42513	hsa-miR-300	0.378021	-0.2103 (Low)	0.1289 (High)	0.128883	-0.120539	-0.210315	0.55468	9.14585	-0.102312	0.226709	0.0776395	0.478398	0.213096	-0.0333027	-0.122433	0.159898	-0.441713	0.205011	-0.67488	0.321874	-0.0129895	-0.223485	-0.171219	-1.31838	0.0109527	-0.428611	-0.774445	-0.195764	0.294636	-0.0393389	-0.788793	0.823063	0.287605
13143	hsa-miR-301a	0.195199	-0.3286 (Low)	0.3043 (Intermediate)	-0.25302	0.304308	-0.328597	0.429757	5.55786	-0.171293	0.442703	-0.581457	0.639572	-0.426159	-0.285186	0.0163619	-0.881253	-0.187849	-0.765681	2.11497	0.359824	0.00027886	-0.0613383	-0.298455	0.701105	-0.645047	-0.151007	0.0506549	-0.749218	-0.462311	-0.820533	-0.288781	-0.836732	-0.381502
147203	hsa-miR-302a	0.331364	-0.3952 (Intermediate)	0.0589 (High)	0.0589013	-0.395182	-0.0636587	0.529754	9.56814	-0.103757	0.26197	0.285584	0.360837	-0.193647	-0.540543	0.274456	0.166721	-0.467763	0.561389	-1.98331	-0.173851	0.0876199	-0.368176	0.0131234	-0.500404	-0.0446884	-0.217225	0.368558	0.0737634	-0.0352077	0.403993	-0.300511	-0.171599	0.0144692
11045	hsa-miR-302c*	0.0630635	-0.1752 (Low)	0.06715 (High)	0.0671491	0.0225305	-0.175208	0.299015	6.76628	-0.0689976	0.0543038	-0.135285	0.208019	0.124016	0.211668	0.0536697	-0.0591925	-0.287481	-0.128084	0.340352	-0.023332	0.211197	0.0229033	-0.38025	-0.400624	-0.184015	-0.0673154	-0.493503	-0.320432	-0.0498243	0.319525	-0.0658015	-0.233187	-0.249968
146086	hsa-miR-30a	0.0369537	-0.9058 (High)	0.278 (Low)	-0.905797	0.249151	0.278038	0.240199	7.32036	-0.0370684	0.991682	-1.20343	-1.00733	-0.574353	-0.358938	-0.994231	-1.2965	0.75065	-1.07289	2.10575	-0.50163	-0.0361321	1.4962	0.666632	1.78401	-0.39947	0.288849	0.969172	0.422587	-1.01307	-0.991168	0.653358	-0.116206	-0.424435
19595	hsa-miR-30a*	0.316943	-0.1226 (High)	0.2383 (Intermediate)	-0.122563	0.23834	0.22492	0.522338	5.58444	0.13719	0.229621	-0.320941	-0.179456	-0.0161708	0.184735	-0.269244	-0.134301	0.293552	-0.489243	1.50754	-0.0824235	-0.0377213	1.03044	0.28707	0.888996	-0.273371	0.11367	0.601365	0.356605	-0.235826	-0.150728	0.144596	-0.0855201	0.021753
146112	hsa-miR-30b	0.00611036	-0.7136 (High)	0.7408 (Intermediate)	-0.713592	0.74075	0.192558	0.140123	8.80646	0.0753431	0.695779	-0.680112	-0.220659	-1.41711	-0.758076	-0.372571	-0.833026	1.29671	-0.354391	1.58556	0.0881516	1.08772	0.482911	0.687823	1.17663	-0.170221	0.399079	1.09058	-0.17701	-0.687617	-1.24753	0.624836	0.254037	-0.122829
42923	hsa-miR-30c	0.0113533	-0.9425 (High)	0.2899 (Intermediate)	-0.94252	0.289857	0.224753	0.159558	8.97898	-0.0655999	0.787916	-0.774159	-0.575374	-0.898804	-0.888899	-1.1287	-1.38918	0.672407	-0.649215	2.02121	-0.765203	0.17009	0.88591	0.572812	1.30973	-0.261621	0.445803	1.15763	0.0888395	-0.720302	-0.99172	0.403229	-0.0813959	-0.111881
42702	hsa-miR-30c-1*	0.224188	-0.2066 (Low)	0.0513 (High)	0.0512973	-0.122769	-0.206621	0.446568	6.07222	-0.121109	0.0870911	0.23632	0.234561	-0.223469	0.0164735	-0.0987966	0.142695	-0.495007	0.215327	-0.559193	0.0634651	0.16156	-0.0590283	-0.415473	-0.839199	-0.0146958	-0.393798	-0.458532	-0.0337982	0.0878874	0.0941784	-0.340087	0.0930478	-0.199951
19596	hsa-miR-30d	0.0261936	-0.2213 (High)	0.833 (Intermediate)	-0.221325	0.832979	0.33199	0.210949	7.65115	0.296558	0.45609	-0.613064	-0.175226	-0.213847	0.278027	-0.1158	-0.48804	1.1165	-0.243294	1.48407	0.561419	1.2462	0.771826	0.644048	1.39757	-0.162512	0.364053	1.08881	0.112465	-0.523996	-0.724326	0.861051	0.190846	-0.0359487
28191	hsa-miR-30e	0.0781766	-0.3531 (High)	0.3569 (Low)	-0.35313	0.267414	0.356876	0.313859	7.47253	0.152209	0.424512	-0.360891	-0.279624	-0.40553	-0.0409464	-0.156282	-0.87551	0.633238	-0.262482	1.2921	-0.483392	0.157608	0.499971	1.11441	1.36101	-0.156831	0.824612	1.00582	0.066125	-0.509209	-0.783026	0.570676	0.0997519	0.189208
145676	hsa-miR-30e*	0.0517538	-0.5494 (High)	0.2709 (Low)	-0.549419	0.202626	0.270924	0.266789	6.63908	0.0420738	0.506592	-0.649227	-0.556066	-0.278357	-0.24021	-0.565101	-1.00756	0.386099	-0.500517	1.7928	-0.645229	-0.0200242	0.795292	0.673898	1.35966	-0.146824	0.344487	0.958925	0.213702	-0.559409	-0.69053	0.350767	-0.0329007	-0.0159896
147988	hsa-miR-3135	0.119614	-0.3815 (Intermediate)	-0.01993 (High)	-0.0199261	-0.381494	-0.295104	0.357843	6.03246	-0.242099	0.101458	-0.223351	-0.179639	-0.276218	0.165856	0.353368	0.0404267	-0.478792	-0.106342	-0.932752	-0.282378	-0.107205	-0.211887	-0.356342	-0.83006	0.0423329	-0.492931	-0.674438	-0.241573	0.0992097	0.113275	-0.584595	-0.222992	-0.181243
147904	hsa-miR-3148	0.291343	-0.2497 (Intermediate)	0.08699 (High)	0.0869915	-0.249735	0.0137436	0.50301	7.6266	-0.0244262	0.135468	0.0829576	0.163782	-0.246774	-0.269327	0.562288	0.229022	-0.25534	0.255723	-1.29066	-0.157874	0.199472	0.0954138	-0.030999	-0.383952	0.290052	-0.226187	-0.138341	0.261811	0.256046	0.109971	-0.314696	0.0528518	0.192953
147806	hsa-miR-3149	0.638712	-0.0322 (Intermediate)	0.1724 (High)	0.172407	-0.0321982	0.144501	0.735892	9.10559	0.113368	0.143593	0.262789	0.470574	-0.379521	-0.294494	0.653678	0.321419	-0.137628	0.456218	-0.940468	0.0567914	0.404096	0.285994	0.0432093	-0.464046	0.394069	-0.115645	0.0570442	0.39546	0.36286	0.300314	-0.198458	0.267499	0.405712
147739	hsa-miR-3161	0.576876	-0.2259 (Intermediate)	-0.05978 (Low)	-0.130481	-0.225896	-0.0597791	0.691773	6.55781	-0.114335	0.0845023	0.125931	0.140067	-0.600448	-0.615872	0.125508	0.0419255	-0.323609	0.219482	-0.568642	-0.368268	-0.0884417	0.0977105	-0.319532	-0.613946	0.253831	-0.174405	-0.14736	0.021122	0.170429	0.147443	-0.26005	0.147081	-0.0396715
147792	hsa-miR-3165	0.341623	-0.424 (Intermediate)	-0.0981 (High)	-0.0980964	-0.424003	-0.261023	0.539175	6.27845	-0.253951	0.129855	-0.0610788	-0.0336603	-0.177268	-0.282544	-0.280594	0.246567	-0.526953	0.084234	-1.19985	-0.257111	-0.220335	-0.579911	-0.192837	-0.987215	-0.00217955	-0.490752	-0.458311	-0.0304829	0.192713	0.187797	-0.598439	-0.0808166	-0.0918427
147891	hsa-miR-3175	0.18256	-0.08728 (Intermediate)	0.2314 (High)	0.231424	-0.0872844	-0.0655531	0.425736	6.78015	0.00719487	0.119109	-0.0989483	0.281814	0.730174	0.547668	-0.0442705	-0.027896	0.128853	-0.35419	-0.0939533	0.137604	-0.254736	0.516787	0.310732	0.49288	-0.45313	0.0150719	-0.345981	-0.361465	-0.15844	-0.516625	0.118125	-0.126239	-0.278353
147595	hsa-miR-3178	0.221409	-0.5887 (Intermediate)	0.06535 (High)	0.0653476	-0.588666	-0.335701	0.443599	9.16393	-0.286072	0.398932	0.325048	-0.0281159	-0.0611918	-0.00613521	-0.226863	0.389343	-0.821154	-0.421402	-1.26211	-0.0570744	-0.381582	-0.813726	0.06618	-1.34493	0.24825	-1.04569	-1.08732	-0.688578	0.996579	0.380614	-1.11748	0.13044	0.247251
147667	hsa-miR-3182	0.357522	-0.2846 (Low)	0.3772 (Intermediate)	-0.23108	0.377203	-0.284554	0.546796	9.96345	-0.126744	0.759868	1.14671	-0.29604	0.439344	-2.19533	-1.05293	0.571763	0.413846	0.86919	0.849864	0.985108	-1.23199	-0.249481	-1.08844	0.554783	0.229733	-0.373059	0.613594	-0.797549	0.174714	-0.501739	-0.111834	-1.32308	-0.542296
147805	hsa-miR-3183	0.30641	-0.1229 (Low)	0.01618 (High)	0.0161812	-0.0936566	-0.12294	0.514852	6.99028	-0.0802813	0.0320107	-0.0132425	0.0969863	0.249976	-0.00583467	0.0456648	-0.276462	-0.222174	-0.152983	-0.279827	0.131953	0.0547477	0.0819285	-0.095083	-0.389233	0.05704	-0.23918	-0.359642	0.0286247	0.00922319	-0.386248	-0.131724	0.0223244	-0.0733043
148000	hsa-miR-3195	0.306348	-0.2606 (Low)	-0.02795 (High)	-0.0279528	-0.251866	-0.260639	0.514852	6.62422	-0.198031	0.0957738	-0.132588	0.0358113	-0.0471504	-0.106176	-0.128656	0.211043	-0.436801	0.073939	-0.626798	-0.10858	-0.161088	-0.514989	-0.333765	-0.978492	0.0320902	-0.486082	-0.384119	-0.0907332	0.281682	0.210544	-0.642774	-0.0989402	-0.122093
147817	hsa-miR-3196	0.912466	-0.3374 (Low)	-0.1741 (Intermediate)	-0.281111	-0.174103	-0.337395	0.933247	9.70581	-0.287214	0.470626	-0.200353	0.299365	-0.849262	-0.862597	-0.325072	0.25125	-0.798454	-0.0250715	0.201628	-0.3667	0.118082	-0.299862	-0.410936	-2.29716	-0.0377278	-0.130372	-1.35713	-0.413167	0.637058	0.585241	-1.00103	0.577115	0.0992293
11053	hsa-miR-32	0.11353	-0.4751 (High)	0.1407 (Intermediate)	-0.475062	0.140719	0.140511	0.357843	6.49636	-0.0200283	0.39074	-0.202966	-0.25948	-0.805073	-0.869454	0.116569	-0.82997	0.992579	-0.466414	0.713365	-0.377811	-0.158123	0.290288	-0.182502	1.64151	0.0773063	0.425948	0.125719	0.202975	-0.542328	-0.949872	0.476423	0.169619	-0.0489561
29575	hsa-miR-32*	0.424008	-0.1079 (Intermediate)	0.2129 (High)	0.212929	-0.107899	0.0722319	0.580222	10.0708	0.0697766	0.155272	0.1887	0.394338	-0.305065	-0.0615925	0.672111	0.389082	-0.295095	0.448572	-0.934668	-0.129913	0.37161	0.361932	-0.0362112	-0.738174	0.291392	-0.0837165	-0.0235286	0.268729	0.284896	0.385378	-0.340833	0.182123	0.314797
147851	hsa-miR-3201	0.503756	-0.2392 (Intermediate)	-0.07892 (Low)	-0.214914	-0.239169	-0.0789193	0.64138	5.51406	-0.149233	0.0861885	0.023609	-0.304578	-0.734479	-0.166866	-0.0771065	-0.0300665	-0.0390197	-0.419488	-0.801139	-0.0282501	0.0920533	0.0997034	0.151189	-0.182846	-0.000253558	0.0311871	-0.363915	0.206698	-0.112497	-0.526921	-0.560783	0.247008	0.0643997
146158	hsa-miR-3202	0.0117402	-0.5756 (Low)	0.1717 (High)	0.171667	-0.01072	-0.575555	0.159558	8.25908	-0.257837	0.332325	0.586044	0.00266964	-0.0538289	-0.0015755	0.0827495	0.413945	-0.882493	-0.217001	0.299848	0.506645	0.239402	0.166136	-1.15422	-1.7627	-0.257873	-0.534064	-1.04463	-0.778127	-0.367644	-0.0737348	-0.498852	-0.286274	-0.314671
27533	hsa-miR-320a	0.710607	0.02518 (High)	0.3965 (Intermediate)	0.0251821	0.396482	0.194039	0.79063	7.83569	0.193999	0.50885	-0.00969151	0.0898926	0.495841	0.974957	-0.518978	-0.880929	1.40369	-0.337866	1.18508	-0.129676	-0.138818	0.39703	0.899186	1.46431	0.0729334	0.363996	1.1541	-0.683142	-0.377043	-1.00518	0.216966	0.0214245	-0.19612
46324	hsa-miR-320b	0.715698	-0.03949 (High)	0.3232 (Intermediate)	-0.0394924	0.323197	0.153692	0.792176	7.80947	0.140145	0.50207	-0.106806	0.0015704	0.430991	0.98218	-0.527257	-1.01763	1.32909	-0.407575	1.1108	-0.201928	-0.214403	0.323183	0.85902	1.4286	0.017297	0.327619	1.05063	-0.711776	-0.384496	-0.974354	0.142763	-0.0114969	-0.222683
46228	hsa-miR-320c	0.706027	0.06462 (High)	0.4006 (Intermediate)	0.0646242	0.400642	0.231365	0.789089	7.69627	0.224667	0.410625	-0.0143753	0.107148	0.300028	0.996957	-0.331414	-0.670598	1.29753	-0.307814	1.11724	-0.0276188	-0.0761307	0.458157	0.938071	1.39788	0.101956	0.299155	1.09671	-0.643964	-0.308192	-0.720131	0.238552	0.147863	-0.229676
46870	hsa-miR-320d	0.683608	0.008874 (High)	0.3591 (Intermediate)	0.00887444	0.359121	0.208476	0.769737	7.31191	0.189155	0.418864	-0.0480718	-0.026472	0.416124	0.931819	-0.351684	-0.868469	1.32694	-0.302498	1.05062	-0.0859271	-0.193537	0.378553	0.837077	1.41812	0.0771927	0.318498	1.01353	-0.546969	-0.296232	-0.801437	0.211639	0.0959211	-0.20418
147691	hsa-miR-320e	0.549234	-0.1194 (High)	0.3056 (Intermediate)	-0.119406	0.30562	0.103423	0.671588	7.12712	0.0892496	0.388964	-0.0970243	-0.170092	0.136271	0.743961	-0.454773	-0.874776	1.19948	-0.37405	1.0044	-0.130984	-0.170754	0.385136	0.690731	1.28927	0.0326135	0.135618	0.907765	-0.665353	-0.422801	-0.795695	0.132362	-0.123529	-0.325041
42693	hsa-miR-326	0.091974	-0.3173 (Intermediate)	0.1331 (High)	0.133114	-0.317321	-0.250878	0.331643	7.34114	-0.16515	0.157962	0.029582	0.386717	0.11292	0.0736104	-0.105152	0.301007	-0.730524	0.161811	-0.95868	-0.0963702	0.0371565	-0.101821	-0.39671	-1.12173	-0.286763	-0.536083	-0.540214	-0.2272	0.109318	0.246921	-0.22817	0.230858	-0.15894
145640	hsa-miR-328	0.0321325	-0.1198 (Low)	0.06043 (Intermediate)	-0.0612083	0.0604283	-0.119835	0.220465	5.6907	-0.0653532	0.0179409	-0.0852588	-0.0580663	0.170765	0.0399778	-0.178855	-0.255812	-0.0239837	-0.0121411	0.311625	-0.0667086	0.0933504	-0.0962511	-0.143505	-0.0633659	-0.0664104	-0.0621133	0.00973418	-0.192367	-0.162678	-0.306593	-0.110895	-0.148649	-0.0949226
42887	hsa-miR-331-3p	0.151663	-0.3633 (High)	0.2313 (Intermediate)	-0.363348	0.231265	-0.0117083	0.387137	6.44959	-0.0506202	0.265036	-0.232884	-0.553088	-0.088071	-0.0659855	-0.281777	-0.958283	0.362724	-0.547152	1.47146	-0.00982976	-0.120881	0.30383	0.173789	0.850669	-0.105784	0.138	0.230138	-0.108581	-0.596693	-0.649339	0.14319	-0.391284	-0.128434
11065	hsa-miR-335	0.00684869	-0.6909 (High)	0.5437 (Intermediate)	-0.690926	0.543666	0.241251	0.142621	6.65034	0.0638167	0.572917	-0.757842	-0.874076	-0.329823	-1.05648	-0.436633	-0.690705	1.32917	0.669893	1.1634	-0.0491303	-0.395006	-0.745784	0.269239	1.08016	0.490215	0.809445	1.35348	-0.271191	0.753956	-0.73421	-0.151458	-0.056159	0.0973155
145745	hsa-miR-335*	0.13357	-0.1696 (Intermediate)	0.07937 (High)	0.0793652	-0.169622	-0.104572	0.370694	9.61898	-0.0707298	0.0493108	0.217568	0.10473	-0.0114002	-0.0714861	0.324692	-0.0879123	-0.365501	0.163603	-0.303011	-0.140156	-0.203046	-0.25662	-0.0597472	-0.620118	0.157404	-0.135494	-0.205043	0.0532784	0.0935353	-0.0577146	-0.375487	0.0326626	0.118476
42592	hsa-miR-338-3p	0.400435	-0.02249 (High)	0.4484 (Intermediate)	-0.0224923	0.448365	0.216327	0.562639	5.75706	0.204469	0.316093	-0.00210869	-0.248175	0.197292	0.0994019	0.0771491	-0.258513	0.303171	-0.051828	1.96299	-0.00216989	0.0296585	1.36596	-0.0863419	0.50542	-0.253793	0.157252	0.11259	-0.0175243	-0.106583	-0.126442	1.20192	-0.26339	0.10686
17825	hsa-miR-338-5p	0.298145	-0.2323 (High)	0.09679 (Low)	-0.232328	-0.178764	0.09679	0.507875	6.2713	-0.0489698	0.215706	0.816985	-0.390195	0.0705531	-0.617434	-0.593774	-0.680101	0.0739822	0.516547	-0.28317	-0.164198	-1.03698	-0.746665	0.168615	-0.0222108	0.106684	0.282174	0.425701	0.122079	0.179454	-0.0819839	-0.153127	0.416931	0.46383
42739	hsa-miR-339-5p	0.205153	-0.2683 (High)	0.1807 (Intermediate)	-0.268258	0.180663	-0.0207155	0.432326	6.18152	-0.0415138	0.17391	-0.327925	-0.259589	-0.183746	-0.0954685	-0.182162	-0.560658	0.795607	-0.752606	0.697996	-0.0183414	0.180661	0.371479	-0.0146017	0.532859	-0.261913	0.278662	0.581363	-0.204794	-0.436752	-0.551478	-0.121933	-0.0805969	-0.340881
145859	hsa-miR-33a	0.334068	-0.3325 (High)	0.1204 (Intermediate)	-0.332452	0.120384	0.0199442	0.532353	5.84315	-0.0501505	0.298758	-0.394806	0.18965	-0.611986	-0.33365	0.0545409	-0.898462	0.0391361	-0.626479	1.20207	-0.353006	0.340202	0.742729	-0.09381	0.626612	-0.587715	0.251655	0.981524	-0.294398	-0.568815	-0.425917	0.104554	-0.325939	-0.17115
145950	hsa-miR-33b	0.368517	-0.2021 (High)	0.2912 (Low)	-0.202115	0.0638382	0.291205	0.551359	6.02973	0.113086	0.473154	-0.353225	0.140649	-0.384342	-0.282592	0.341624	-0.674803	0.508136	-0.511486	0.238815	0.306723	-0.222998	1.44591	0.107266	1.89911	-0.622656	0.220237	0.578224	0.0455709	-0.584494	-0.466765	1.36904	-0.250041	-0.246935
29872	hsa-miR-340	0.0911559	-0.01537 (Low)	0.1944 (Intermediate)	0.0274494	0.194404	-0.0153688	0.33111	6.72344	0.0414039	0.0334819	0.0373301	0.0206538	0.0080771	0.0661805	0.0889342	-0.0564792	0.140664	-0.0662603	0.381295	0.339342	0.176979	0.273515	0.188176	0.137171	-0.173069	0.0993594	0.100218	-0.123268	-0.335046	-0.211399	0.182469	-0.217258	-0.105294
42738	hsa-miR-340*	0.537352	-0.1728 (Intermediate)	-0.05236 (High)	-0.0523598	-0.1728	-0.13345	0.668337	6.07772	-0.12085	0.0328675	-0.0982555	-0.0891811	0.100848	-0.101224	0.0641224	-0.190468	-0.160386	-0.0211023	-0.521695	-0.038982	-0.121836	-0.250617	-0.110991	-0.496711	-0.108512	-0.169907	-0.211565	0.359412	-0.0223836	-0.296777	-0.187516	-0.045343	-0.0604877
32884	hsa-miR-342-3p	0.0600802	-1.339 (High)	0.1096 (Low)	-1.33914	-0.38575	0.109579	0.290977	7.40028	-0.376029	1.55685	-0.202442	-2.40234	-1.60142	-0.173456	-1.23536	-2.41984	0.500799	-2.14156	1.34064	-1.33939	-0.289244	2.24963	-0.289587	1.57099	-0.898603	0.227622	0.957241	0.469115	-1.2423	-1.41316	-0.19376	-0.125984	0.00374691
42576	hsa-miR-342-5p	0.0478424	-0.3841 (High)	0.2235 (Low)	-0.384141	-0.0635416	0.223468	0.262104	5.94145	0.00256796	0.26092	0.104468	-0.648898	-0.44999	-0.0589673	-0.405049	-0.846409	0.00179666	-0.15891	0.690899	-0.520936	-0.330558	1.42188	0.018672	0.83285	-0.146748	0.0956605	0.587899	0.318821	-0.252972	-0.213708	-0.110439	-0.0210652	0.150762
27217	hsa-miR-34a	0.152497	-0.5323 (High)	0.1485 (Low)	-0.532251	0.144627	0.14854	0.387137	7.86039	-0.0299082	0.543149	0.141464	-0.5631	-0.647788	-0.813285	-0.715003	-0.595795	0.631966	-0.509257	1.74419	-0.58392	-0.55984	0.320046	0.287372	1.29133	-0.694929	0.58396	0.905792	0.0450918	-0.499574	-0.71545	0.876637	-0.543881	-0.0739171
148335	hsa-miR-3606	0.105029	-0.2651 (Intermediate)	0.09643 (High)	0.0964257	-0.265138	-0.143782	0.357822	6.77542	-0.107501	0.0877618	-0.067653	-0.013441	0.0514291	0.113424	0.234954	0.259842	-0.394234	0.0653657	-0.982888	-0.123976	0.110043	-0.191357	-0.140678	-0.695395	-0.0802561	-0.238025	-0.316997	0.083466	0.199375	0.0397691	-0.364343	-0.0984942	0.0775544
148420	hsa-miR-3607-3p	0.34538	-0.3581 (High)	0.2974 (Intermediate)	-0.358063	0.297407	0.16042	0.542009	8.11762	0.0549433	0.653905	-0.46723	-0.751614	-0.196485	0.949495	-0.711287	-0.971259	1.0597	-0.941018	1.61017	-0.591668	0.349856	1.11982	0.555139	0.918533	-0.472896	0.427781	0.758975	-0.0478115	-0.886598	-1.25261	0.674018	0.0784856	0.0522093
148418	hsa-miR-3607-5p	0.0829535	-0.5043 (High)	0.1892 (Low)	-0.504312	0.178263	0.189196	0.317667	6.47635	0.0059041	0.435946	-0.189832	-0.390382	-0.982316	-0.588587	-0.346047	-0.52871	0.981289	-0.626395	1.46805	-0.800319	-0.131311	0.898929	0.134411	1.03084	-0.261526	0.265905	0.618904	-0.0293126	-0.521493	-0.608592	0.67655	0.104597	-0.0388626
145865	hsa-miR-361-3p	0.00298381	0.4191 (Low)	0.8704 (Intermediate)	0.759339	0.870411	0.419092	0.112849	7.82834	0.605965	0.0937985	0.97851	0.982483	0.770371	0.730064	0.551161	0.543448	0.339991	0.553156	1.40386	1.19409	0.860969	0.562324	0.390206	0.391777	0.387068	0.458153	0.345274	0.268161	0.441386	0.653762	0.577003	0.177556	0.376432
14301	hsa-miR-361-5p	0.144198	-0.1412 (High)	0.3953 (Intermediate)	-0.141162	0.3953	0.255123	0.382521	7.32292	0.182217	0.237071	-0.0204381	0.184354	-0.370406	-0.276656	0.280195	-0.64402	0.907148	-0.010349	1.1026	-0.0990326	0.0761362	0.400574	0.562687	1.28403	-0.0518623	0.34588	0.707265	-0.119824	-0.269088	-0.340048	0.355927	0.303615	-0.117682
148465	hsa-miR-3611	0.225971	-0.2187 (Intermediate)	0.1806 (High)	0.180647	-0.218691	0.123129	0.447278	8.11529	0.0638253	0.172068	0.347218	0.228836	-0.166219	0.135228	0.324613	0.214209	-0.0249529	0.024702	-1.49199	0.159961	0.238825	0.330031	0.133748	-0.241295	0.236479	0.118703	-0.382131	0.456892	0.276624	-0.200584	-0.185323	0.437858	0.496552
148413	hsa-miR-3614-3p	0.355708	1.075 (High)	1.211 (Intermediate)	1.07521	1.21078	1.17842	0.545714	6.29189	1.15853	0.0277968	1.09305	1.03647	1.37802	1.36157	0.811271	0.770851	1.28741	1.23571	1.07714	1.45745	0.996193	1.1282	1.15581	1.10473	1.27697	1.11545	1.18583	1.19865	1.06052	1.18313	1.39077	1.18869	1.15222
148268	hsa-miR-3614-5p	0.0690206	-0.2658 (Low)	-0.06813 (High)	-0.0681263	-0.187558	-0.26578	0.312809	5.84461	-0.197213	0.0303949	-0.0512835	-0.0680288	-0.235652	-0.0638231	-0.0892656	0.099295	-0.34965	-0.0791833	-0.283798	-0.155638	-0.0695212	-0.0479585	-0.42265	-0.687925	-0.0850085	-0.303251	-0.493719	-0.110677	-0.154882	-0.136601	-0.28883	-0.237823	-0.220031
148125	hsa-miR-3618	0.119351	-0.3668 (Intermediate)	0.1282 (High)	0.128184	-0.366762	-0.0637102	0.357843	7.43511	-0.0795318	0.160076	0.144678	0.0636696	0.0930735	0.144743	0.0822329	0.240706	-0.579112	-0.0364619	-1.30027	0.0566887	0.0253418	-0.219481	0.316764	-0.770656	0.207627	-0.227426	-0.508777	0.259272	0.332711	-0.0245921	-0.422967	0.246876	0.046128
148317	hsa-miR-3621	0.0396799	-0.4741 (Low)	0.154 (High)	0.153968	-0.446226	-0.474055	0.244277	7.79615	-0.304173	0.281258	0.444606	0.644748	-0.236257	-0.309154	0.379639	0.000225323	-1.04523	-0.113239	-0.807569	-0.251812	-0.0132825	0.0131114	-0.807973	-1.27761	-0.606073	-0.748079	-0.993363	-0.925608	-0.0941786	0.077409	-0.108269	0.380673	-0.598705
148132	hsa-miR-3622a-3p	0.853328	0.07193 (High)	0.1089 (Low)	0.0719315	0.0961447	0.108854	0.889334	5.80457	0.0964592	0.0157536	0.0813235	0.147042	-0.0286433	0.0262115	0.22677	-0.0211155	-0.0412477	0.125617	0.0842652	0.22774	0.0843491	0.204097	0.24076	0.400562	0.312746	-0.0411663	0.105111	0.131514	0.0542414	-0.0252906	-0.0197464	0.0026455	-0.0592236
11077	hsa-miR-363	0.00967671	-0.2341 (High)	0.4444 (Low)	-0.234093	0.0844239	0.444356	0.159558	5.61863	0.189123	0.234088	-0.189255	-0.395864	-0.143031	-0.213107	-0.271454	-0.191846	0.263676	-0.0414366	-0.190446	0.570008	-0.179681	-0.227567	0.964476	1.29607	0.958766	0.393757	0.395818	0.636147	-0.154609	0.176359	0.672407	-0.283434	0.504089
148481	hsa-miR-3646	0.869282	-0.2859 (Intermediate)	-0.1385 (High)	-0.138497	-0.285942	-0.274212	0.902154	10.1875	-0.241358	0.282225	0.0277877	0.473666	-1.15959	-0.961315	0.0301898	0.758278	-0.456681	0.265078	-0.987104	-0.394977	0.143973	-0.484144	-0.535921	-1.25659	-0.165186	-0.440706	-0.173103	0.165108	0.156013	0.337302	-0.713185	-0.0320452	-0.148089
148269	hsa-miR-3647-3p	0.238227	-0.03928 (Low)	0.4567 (Intermediate)	0.133248	0.456724	-0.0392791	0.456139	7.13471	0.113555	0.296406	-0.235897	-0.15315	0.647509	0.692188	-0.0438551	-0.107308	0.874939	-0.287324	1.41908	-0.191361	0.468284	0.392944	0.350226	0.810399	-0.26035	-0.197279	0.479335	-0.392706	-0.518284	-0.936695	0.22023	-0.240802	-0.178366
148384	hsa-miR-3648	0.00257102	-0.3302 (Low)	0.3211 (High)	0.321134	-0.226002	-0.330199	0.112849	6.15383	-0.137635	0.17677	0.162306	0.256418	0.536973	-0.181417	0.157343	0.995179	-0.60469	0.0360172	-0.541889	-0.138047	0.118599	-0.386287	-0.466805	-0.818261	0.138695	-0.506942	-0.644243	-0.381234	-0.122584	0.106279	-0.463682	-0.227839	-0.189483
11078	hsa-miR-365	0.119408	-0.3152 (High)	0.4429 (Intermediate)	-0.315207	0.442917	0.157424	0.357843	7.48367	0.0961927	0.394483	-0.474324	-0.444577	0.0261521	0.2935	-0.373441	-0.918553	0.763793	-0.415723	1.8149	0.290395	-0.238779	0.428868	0.472601	0.692426	-0.147895	0.380435	1.07601	-0.0203263	-0.024676	-0.655157	0.46224	-0.548475	-0.226955
148327	hsa-miR-3651	0.63519	-0.07443 (Low)	0.1705 (Intermediate)	0.0315583	0.170475	-0.0744268	0.735892	6.43252	0.00646094	0.222102	-0.216646	-0.0733724	0.874304	0.0851305	-0.378629	-0.101437	0.468245	-0.520966	0.753226	0.33938	-0.18751	0.98629	-0.236501	0.839038	-0.117024	-0.28145	-0.343319	-0.296793	-0.595254	-0.5038	-0.0193017	-0.0979034	-0.227105
148377	hsa-miR-3653	0.594845	0.1186 (High)	0.5076 (Intermediate)	0.118603	0.50764	0.287626	0.699651	7.67275	0.291362	0.370971	-0.171272	-0.573482	1.21273	1.11571	-0.331136	-0.540933	0.752161	-0.379521	1.755	0.0904955	0.320062	0.633122	0.423343	0.713095	-0.0263219	0.694583	0.543509	0.27625	-0.22201	-0.522145	0.652031	0.197866	0.0881929
148379	hsa-miR-3654	0.393918	-0.1017 (Low)	0.05448 (Intermediate)	0.0214597	0.0544771	-0.101678	0.560144	7.01652	-0.0356086	0.0574871	-0.116332	-0.0646852	0.103965	0.0670872	0.247015	-0.108292	0.196779	-0.449074	0.394038	-0.0738518	0.204494	0.244819	0.207654	0.15717	-0.102018	-0.119504	-0.326565	-0.107241	-0.303962	-0.597514	-0.0761091	-0.0986039	-0.0982665
148228	hsa-miR-3656	0.281026	-0.2586 (Low)	0.1536 (High)	0.153579	-0.0230165	-0.258623	0.500045	9.34528	-0.099873	0.273547	0.00324923	0.442005	-0.14301	-0.032658	-0.00903701	0.660927	-0.670926	0.368192	-0.15977	-0.0778419	0.425263	-0.198135	-0.344929	-1.66608	-0.057539	-0.0852269	-0.837548	-0.296692	0.441374	0.602882	-0.706484	0.0608816	-0.0159778
147318	hsa-miR-3660	0.126693	-0.3981 (Intermediate)	-0.1132 (High)	-0.113212	-0.398149	-0.164289	0.363875	6.43766	-0.201804	0.0625212	-0.218787	0.0220044	-0.228774	-0.220228	-0.0292939	-0.00419171	-0.445867	-0.256407	-0.723309	-0.40778	-0.15738	0.137785	0.0147315	-0.772126	-0.154899	-0.25313	-0.48838	-0.0262118	0.116838	-0.0667576	-0.465229	-0.0618243	0.0477348
148597	hsa-miR-3663-5p	0.902946	-0.1482 (Intermediate)	-0.05243 (Low)	-0.136595	-0.148172	-0.0524304	0.925426	7.72137	-0.0951998	0.207026	0.961994	-0.356031	0.202865	-0.594873	-0.63225	-0.401275	-0.255743	0.724329	-0.282183	-0.00501035	-0.922255	-0.532486	-0.118456	-0.541516	-0.115869	0.284434	0.0489365	-0.0367419	0.158926	-0.0249809	-0.493645	0.392052	0.350182
148206	hsa-miR-3664-5p	0.991789	0.6878 (Intermediate)	0.7045 (Low)	0.694685	0.687825	0.704548	0.991789	6.40128	0.69834	0.0604163	0.580781	0.617053	1.49351	0.63107	0.611892	0.233802	0.73787	0.680444	0.283187	1.09352	0.6441	0.622195	0.900403	0.714654	0.696076	0.68714	0.772648	0.700718	0.591068	0.580343	0.872964	0.615823	0.700544
148264	hsa-miR-3665	0.0655909	-0.3496 (Low)	-0.1235 (High)	-0.123478	-0.133682	-0.349552	0.305678	6.14018	-0.243648	0.0536928	-0.266283	-0.207732	-0.282103	0.0534013	-0.0931943	0.0550427	-0.360111	-0.221112	-0.161492	0.0350352	0.0392723	-0.426638	-0.293751	-0.64203	-0.479573	-0.266229	-0.433426	-0.558354	-0.0641288	0.239975	-0.605975	-0.344731	-0.319765
148234	hsa-miR-3667-5p	0.473791	-0.3746 (Intermediate)	-0.08348 (High)	-0.0834786	-0.374551	-0.257122	0.617554	9.34632	-0.237352	0.152113	0.12319	0.269264	-0.684963	-0.540098	0.132991	0.198743	-0.389483	0.380071	-1.07556	-0.600294	-0.187491	-0.478465	-0.74794	-0.73236	0.00254883	-0.456018	0.179178	-0.0182997	-0.0800276	0.00949432	-0.532078	-0.0587524	-0.172748
148214	hsa-miR-3675-3p	0.0781742	-0.01441 (Low)	0.2309 (Intermediate)	0.0765434	0.230943	-0.0144064	0.313859	7.24282	0.0626566	0.0432387	0.0741839	0.0303912	0.253313	0.299762	-0.000484795	-0.197905	0.0738122	-0.10856	0.55761	0.527798	0.104057	0.0541206	0.0814558	-0.107459	-0.152328	0.093653	-0.105948	-0.164647	-0.0234533	0.0410287	0.308763	-0.187815	-0.0102483
148410	hsa-miR-3676	0.294271	-0.1623 (Low)	0.1212 (High)	0.121225	-0.0537844	-0.162279	0.50301	9.42369	-0.0647354	0.127222	-0.0143099	0.336189	-0.113146	-0.192446	0.257895	0.453168	-0.430097	0.209336	-0.138362	-0.0638937	0.154095	-0.157318	-0.208947	-0.952014	0.0459898	-0.331581	-0.564124	-0.156735	0.460733	0.43647	-0.591091	0.0468233	0.024454
148038	hsa-miR-3679-3p	0.0687841	1.139 (Low)	1.411 (Intermediate)	1.30534	1.41074	1.13853	0.312809	8.32543	1.24122	0.0570774	1.31185	1.34058	1.55384	1.569	1.1774	0.879376	1.29621	1.1422	1.58122	1.74953	1.28453	1.13377	1.44019	1.20763	1.11374	1.07831	1.31936	1.08508	0.963184	1.08959	1.4052	0.764838	1.06143
148599	hsa-miR-3680	0.0423607	-0.2949 (Intermediate)	0.115 (Low)	-0.214605	-0.294889	0.115003	0.252123	6.58784	-0.0600884	0.131943	-0.0714264	-0.126691	-0.720649	-0.747444	0.324192	0.0543899	0.010749	0.0598942	-0.729805	-0.563823	-0.251461	0.042062	-0.0225613	-0.245729	0.460285	-0.0743525	0.0332331	0.258371	0.250837	0.0290786	-0.0943174	0.658293	0.084841
148032	hsa-miR-3685	0.717566	-0.5675 (Intermediate)	-0.1857 (High)	-0.185741	-0.567482	-0.414829	0.792176	11.2313	-0.388253	0.578072	-0.306122	0.179686	-0.351847	-0.861443	-0.430394	0.655671	-0.903347	0.397131	-2.36295	-0.145166	0.176924	-1.04728	-0.751618	-1.83789	0.104254	-0.666943	-0.497262	-0.0772568	0.416491	0.629343	-1.28356	-0.0133066	0.0470703
148156	hsa-miR-3686	0.377718	-0.1305 (Intermediate)	0.1454 (Low)	0.107618	-0.13047	0.145444	0.55468	12.6498	0.075595	0.135727	0.475715	0.137946	0.104294	-0.268763	0.223812	-0.0272979	-0.00142487	0.100062	-1.08064	0.17226	0.157389	0.0243932	0.434801	-0.615282	0.391994	0.335048	0.145048	0.526511	0.218464	-0.3402	-0.0213264	0.300401	0.345478
148085	hsa-miR-3687	0.0180125	-0.4517 (Low)	0.4562 (High)	0.456231	-0.364456	-0.45166	0.184166	8.31384	-0.195861	0.477999	0.230643	0.426998	0.530575	0.0558381	0.409431	1.0839	-0.792127	-0.0583248	-1.23773	0.103224	0.162674	0.136967	-0.623151	-1.65435	0.0633907	-0.186782	-1.66748	-0.635339	-0.212949	0.0373225	-0.787123	0.439757	-0.330179
148077	hsa-miR-3690	0.2218	-0.3425 (Intermediate)	-0.04685 (Low)	-0.274102	-0.342457	-0.046851	0.443599	6.47602	-0.170396	0.128657	0.0235308	-0.0103878	-0.962452	-0.946592	0.226501	0.0247859	-0.116541	-0.0131752	-0.705613	-0.559226	-0.317731	-0.348108	-0.342928	-0.327286	0.155432	-0.152283	-0.243576	0.374314	0.114856	0.27618	-0.107924	-0.0218497	0.0609584
145844	hsa-miR-374a	0.0287239	-0.4898 (High)	0.277 (Intermediate)	-0.489763	0.276964	0.177575	0.213628	6.26953	0.0250931	0.332612	-0.430888	-0.535096	-0.625948	-0.629707	-0.162418	-0.554522	0.605093	-0.209184	1.11456	-0.286394	0.160742	0.613165	0.533287	1.13377	0.0688568	0.595689	0.625045	-0.422377	-0.406395	-0.938303	0.0592781	0.229378	0.0395018
148098	hsa-miR-374b	0.127698	-0.4404 (High)	0.2503 (Intermediate)	-0.440375	0.250315	0.0409504	0.36414	6.55286	-0.0390986	0.35722	-0.534294	-0.581482	-0.190794	-0.512628	0.0059524	-0.829002	0.741921	-0.42338	1.17724	-0.372936	0.12873	0.498494	0.430812	1.05304	-0.0982125	0.392271	0.598653	-0.580057	-0.546748	-1.12644	-0.0140486	0.0770159	-0.193372
42476	hsa-miR-374b*	0.749693	0.07033 (High)	0.1449 (Low)	0.0703304	0.0903084	0.144854	0.819117	6.011	0.113555	0.0410842	0.187952	-0.051146	-0.101839	-0.225061	0.411618	0.200458	0.211637	0.373448	0.0295032	-0.115019	-0.0480268	-0.0947907	-0.0877925	0.0373244	0.623919	0.065577	0.122135	0.353167	0.242016	0.122517	-0.00197088	0.216048	0.1401
148430	hsa-miR-374c	0.20162	-0.2991 (High)	0.2035 (Intermediate)	-0.299065	0.203501	0.0843683	0.432326	6.1952	0.0102407	0.253949	-0.413572	-0.339117	-0.172457	-0.201259	0.144557	-0.812541	0.53591	-0.342203	0.964693	-0.271252	0.130358	0.602731	0.524882	0.885911	-0.199088	0.430378	0.535197	-0.56935	-0.471175	-0.793365	0.115603	0.000683901	-0.0499895
46918	hsa-miR-375	0.210917	-0.9853 (High)	0.09854 (Low)	-0.985345	-0.729832	0.0985364	0.434137	7.0639	-0.364295	1.75129	-1.32319	-1.71782	-0.926025	1.15383	-0.545992	-2.55287	-0.273031	-2.14554	0.900542	-0.916186	-1.21495	2.39897	1.2415	-1.36663	-0.143608	-0.0241671	1.03116	-0.0462001	-1.42055	-0.159514	2.13419	-0.923744	-1.53897
42899	hsa-miR-377*	4.70775e-05	0.2437 (Low)	0.4786 (High)	0.478646	0.313625	0.243665	0.0232563	5.82798	0.320173	0.0159353	0.46395	0.575616	0.30679	0.493487	0.439282	0.592748	0.33794	0.269728	0.222887	0.373183	0.364386	0.30854	0.249749	0.203165	0.0477334	0.238195	0.245699	0.245067	0.279436	0.307686	0.335486	0.241849	0.22137
148668	hsa-miR-378	0.316748	-0.07226 (High)	0.1185 (Intermediate)	-0.0722552	0.118543	0.118452	0.522338	7.22764	0.068722	0.067525	0.190291	0.00612352	-0.269405	-0.4148	-0.0933235	0.147582	0.365487	0.321922	0.134933	-0.201553	-0.0280742	0.128825	-0.175447	-0.335479	0.4677	-0.0660006	0.254516	0.123808	0.61661	0.229478	-0.120666	0.2735	0.0245769
11105	hsa-miR-378/hsa-miR-378c/hsa-miR-378d	0.121696	0.03825 (High)	0.3798 (Intermediate)	0.0382479	0.379776	0.263054	0.357843	6.06971	0.229783	0.0827827	0.258019	-0.197302	0.188151	0.0121552	0.14248	-0.174016	0.875625	0.274709	0.615761	0.0942128	0.0385736	0.614512	0.106567	0.306602	0.578543	0.188351	0.623098	0.0310481	0.509648	-0.0702808	0.294696	0.0818735	-0.108012
147755	hsa-miR-378c	0.148672	0.4835 (High)	0.6971 (Intermediate)	0.483521	0.697116	0.561882	0.382521	5.84458	0.570839	0.0331181	0.701538	0.471815	0.547592	0.611154	0.223369	0.345656	1.00884	0.632793	0.721891	0.575959	0.546103	0.769024	0.426634	0.36917	0.66717	0.612538	0.80961	0.523038	0.750506	0.398198	0.647131	0.404397	0.365167
148361	hsa-miR-3911	0.811003	0.2337 (Low)	0.2593 (Intermediate)	0.246023	0.259345	0.23366	0.861585	6.09105	0.242469	0.00533023	0.347532	0.235113	0.202016	0.268402	0.169605	0.253471	0.180441	0.275864	0.261623	0.254716	0.324079	0.20347	0.237918	0.00480354	0.292547	0.220189	0.250601	0.291489	0.246677	0.203805	0.356638	0.311875	0.183906
148049	hsa-miR-3924	0.828117	0.1439 (High)	0.1997 (Low)	0.143934	0.148867	0.199724	0.875996	6.83757	0.174114	0.0401983	0.248953	0.0136755	0.087237	0.0515657	0.296032	0.166142	0.093251	0.454128	-0.0478895	0.177199	0.0676442	-0.0236726	0.128269	-0.157662	0.655352	-0.00415738	0.0661462	0.214507	0.267791	0.627256	0.297255	0.0838694	0.241739
148064	hsa-miR-3926	0.246606	-0.1682 (High)	0.02939 (Low)	-0.168151	-0.167109	0.0293923	0.462944	5.81099	-0.0648585	0.0775529	-0.00557321	0.0868706	-0.776784	-0.529758	-0.0557375	0.272075	-0.112908	0.130948	-0.222952	-0.360023	-0.270612	0.142038	-0.213045	-0.193214	0.426024	-0.0250712	-0.201422	0.0659768	0.160994	0.102834	-0.266076	0.337994	0.0156744
148265	hsa-miR-3935	0.28597	-0.5363 (High)	-0.1638 (Low)	-0.536284	-0.369878	-0.163776	0.500045	7.06676	-0.305757	0.22456	-0.0131491	-0.221313	-1.36623	-1.40812	-0.136852	-0.0720343	-0.336106	0.0696814	-0.343331	-0.762408	-0.477229	-0.344174	-0.633118	-0.564823	0.49136	-0.427667	-0.469447	0.157673	0.026424	0.484238	-0.608724	0.019571	-0.0966271
148285	hsa-miR-3941	0.187226	-0.4229 (High)	0.1665 (Low)	-0.422897	-0.404349	0.166482	0.429757	8.84444	-0.111363	0.571022	0.176803	0.318148	-1.86052	-2.11136	0.749935	0.189606	-0.115385	0.43704	-1.21011	-0.895737	-0.237553	0.0375278	-0.268847	-0.376287	0.657744	-0.0188645	0.173661	0.503875	0.460539	0.166203	-0.24845	0.559424	0.35126
148577	hsa-miR-3943	0.0764365	0.3158 (Low)	0.4992 (Intermediate)	0.421663	0.499163	0.315838	0.313859	6.0723	0.383298	0.026175	0.54175	0.486075	0.520921	0.516629	0.309663	0.154939	0.407264	0.347239	0.707956	0.755956	0.277397	0.310791	0.223673	0.284164	0.225514	0.43176	0.358774	0.314374	0.199665	0.39884	0.557701	0.167295	0.31751
11104	hsa-miR-422a	0.580001	0.1455 (High)	0.2814 (Intermediate)	0.145503	0.281397	0.211642	0.692078	5.81077	0.209552	0.0432756	0.150028	0.0493425	0.200916	0.107533	0.304662	0.0605376	-0.088202	0.172565	0.892134	-0.00321569	0.433701	0.166849	0.257812	-0.0583069	0.207565	0.317716	0.0295136	0.323923	0.455908	0.220192	0.123216	0.360355	0.134958
42730	hsa-miR-423-3p	0.0953015	-0.2225 (Low)	0.335 (Intermediate)	-0.217812	0.335001	-0.222525	0.336278	6.93532	-0.100094	0.262452	-0.28735	-0.416296	-0.066951	0.26697	-0.274015	-0.52923	-0.117884	-0.582938	1.86948	0.321827	0.18452	-0.0729813	-0.00481139	0.202352	-0.511863	-0.236703	0.1075	-0.268229	-0.46499	-0.594562	-0.0422293	-0.440869	-0.342917
27565	hsa-miR-423-5p	0.113866	-0.2273 (Low)	0.02636 (High)	0.0263627	-0.13193	-0.227295	0.357843	8.91198	-0.140392	0.0600104	0.146866	0.0887232	-0.197511	0.131398	-0.0849316	0.0736316	-0.441532	-0.174668	0.287529	-0.279056	-0.0519235	-0.156765	-0.0476973	-0.787315	-0.138867	-0.35458	-0.465273	-0.20621	0.144924	0.0486247	-0.362541	-0.211719	-0.190125
42965	hsa-miR-424	0.421529	-0.1135 (High)	0.3802 (Intermediate)	-0.113521	0.380237	0.0646695	0.580222	7.66456	0.0867865	0.371925	0.372129	0.100087	-0.138271	-0.16765	-0.141601	-0.705822	0.321834	0.254825	1.9059	-0.198218	-0.383159	-0.377591	0.923611	0.939273	-0.0244229	-0.0473723	1.03792	-0.0645163	-0.371812	-0.627425	-0.101089	-0.355138	-0.155403
17608	hsa-miR-425	0.914387	0.6887 (High)	0.7755 (Intermediate)	0.688657	0.77546	0.696002	0.933279	6.64356	0.71136	0.135018	0.515593	0.754509	0.772679	0.874683	1.17105	0.0434361	0.983044	0.191675	0.850632	0.888007	0.963942	0.807633	0.888654	1.39213	0.206383	0.872973	1.08938	0.471394	0.275833	0.284146	1.19696	0.299788	0.566759
147631	hsa-miR-4258	0.0077493	0.4135 (Low)	0.8434 (Intermediate)	0.710198	0.843372	0.413524	0.147237	7.40925	0.584362	0.0921857	0.758787	0.922281	0.785371	0.706855	0.453884	0.634007	0.294937	0.594793	1.48822	1.05297	0.785936	0.57291	0.324782	0.238027	0.529211	0.471489	0.269178	0.253268	0.510786	0.762185	0.436146	0.22191	0.372397
147942	hsa-miR-4268	0.288114	-0.311 (Low)	0.1032 (Intermediate)	-0.0943245	0.103225	-0.310958	0.501155	11.5959	-0.164405	0.250693	-0.033111	0.0383907	-0.203127	-0.09492	-0.0985767	-0.174603	-0.647222	0.0903556	0.61892	0.228126	0.225947	0.0862399	-0.0622764	-1.91037	0.135049	-0.184589	-0.915915	-0.422467	0.089332	-0.0565491	-0.57514	0.207729	-0.122542
147751	hsa-miR-4274	0.577459	1.036 (High)	1.176 (Intermediate)	1.03646	1.17605	1.08432	0.691773	6.62311	1.09178	0.0463935	1.09694	1.0051	1.39754	1.38645	0.61766	0.715093	1.32034	1.09255	1.06719	1.32377	1.07641	0.986742	1.20124	1.02237	1.07115	1.05915	1.27188	1.18594	0.860742	0.908861	1.5021	0.92533	1.01638
147767	hsa-miR-4279	0.370057	-0.3511 (Low)	-0.005485 (High)	-0.00548516	-0.0816866	-0.351061	0.551359	12.819	-0.202351	0.27414	-0.0788534	-0.0267147	0.133457	0.163342	-0.26392	0.0397782	-0.74594	0.164476	0.0356097	0.0480532	0.089368	-0.0309756	-0.0996948	-2.15475	0.00775208	-0.232182	-0.934344	-0.34678	0.207495	0.0369072	-0.708452	-0.0373045	0.0796031
147636	hsa-miR-4284	0.153601	-0.2714 (High)	0.5709 (Intermediate)	-0.271373	0.570872	-0.0691013	0.387137	12.0049	0.0172569	0.564539	-0.466075	0.650628	-0.758015	-1.38557	0.363113	-0.0323177	0.814377	-0.831562	1.82614	1.51992	-0.474511	0.097912	-0.0120347	0.488731	-0.0623305	-0.269372	0.0150183	0.570926	-0.482019	-0.590996	0.430575	-0.500659	-0.514967
147604	hsa-miR-4285	0.844891	-0.2567 (Low)	-0.07266 (High)	-0.0726609	-0.223065	-0.256693	0.886149	11.85	-0.201374	0.376607	-0.023713	-0.145106	-0.37216	-0.119132	0.151476	0.0726697	-0.684779	-0.115647	-0.182112	-0.132496	-0.000290669	0.08559	-0.21297	-2.15154	-0.00257476	0.308141	-1.07324	-0.960419	0.444607	0.430826	-0.77344	0.805987	0.018723
147744	hsa-miR-4286	0.729861	-0.08336 (High)	0.1451 (Intermediate)	-0.0833559	0.14514	0.038408	0.80301	11.6028	0.029846	0.211486	-0.0990646	0.0813845	0.287024	-0.285061	0.182268	-0.666687	0.570609	-0.157872	0.966187	-0.273566	-0.37966	-0.270193	-0.274142	0.434714	-0.324855	0.314535	0.597096	0.417812	-0.327223	-0.796166	0.649323	-0.3517	0.391696
147588	hsa-miR-4288	0.679459	-0.1143 (High)	0.1673 (Intermediate)	-0.114284	0.167309	0.00979757	0.768085	7.3361	0.01167	0.259411	0.893767	-0.586765	0.561264	0.0128697	-0.597175	-0.969665	0.163503	0.00359683	0.517045	0.241669	-0.0892693	-0.174558	-0.145194	0.902853	-0.37914	0.47587	0.736733	-0.157287	-0.170481	-0.794307	0.110231	-0.339509	0.0523601
147735	hsa-miR-4289	0.27912	-0.3993 (High)	-0.07508 (Low)	-0.399348	-0.11625	-0.0750847	0.500045	5.75173	-0.168624	0.166222	-0.485394	-0.0898258	-0.635458	-0.417493	-0.137718	-0.630199	0.252087	-0.633665	0.600615	-0.490995	-0.309289	0.112354	0.0777208	0.772722	-0.246576	0.0485637	0.502151	-0.325675	-0.48377	-0.695042	-0.171302	-0.299458	-0.192704
13171	hsa-miR-429	0.661686	-0.1273 (High)	0.266 (Intermediate)	-0.127327	0.265986	-0.0902867	0.753164	6.65663	-0.0224988	0.603578	-0.781341	-0.123202	-0.496224	0.43051	0.3045	-0.0982072	0.119381	-0.90032	2.22977	-0.190854	0.0719562	0.148569	0.112285	1.53433	-0.895933	0.00983128	-0.0620365	-0.0731391	-1.05424	-0.796016	0.933796	-0.344056	-0.596833
147920	hsa-miR-4290	0.180596	-0.3521 (Low)	0.1887 (Intermediate)	-0.0855875	0.188664	-0.352082	0.425016	11.6179	-0.165008	0.313008	0.0172404	0.079077	-0.224865	-0.136785	-0.0190294	-0.229163	-0.562733	-0.00788234	0.907893	0.298228	0.307816	0.118575	-0.214569	-2.1089	-0.0872196	-0.0878701	-0.986978	-0.49789	-0.0658617	-0.00603525	-0.402426	0.322876	-0.208686
147616	hsa-miR-4291	0.425297	-0.448 (High)	-0.1583 (Intermediate)	-0.447966	-0.158293	-0.241634	0.580378	6.33657	-0.277342	0.144689	-0.412133	-0.487849	-0.390587	-0.903693	-0.446519	-0.0470183	0.0250348	-0.459777	0.580882	-0.666761	-0.270841	-0.711271	-0.33297	0.671852	-0.356502	0.198704	-0.0586353	-0.402925	-0.318792	-0.727373	-0.154303	-0.330979	-0.376411
147600	hsa-miR-4292	0.00624028	0.08246 (Low)	0.5057 (Intermediate)	0.310182	0.50567	0.0824632	0.140123	6.20256	0.23387	0.0775725	0.463256	0.516999	0.197621	0.329112	0.0824235	0.271679	0.063659	0.207506	1.07581	0.740653	0.440721	0.242333	0.0282759	-0.0872683	0.264109	0.197781	-0.0930659	-0.0723245	0.0629964	0.297851	0.153043	-0.0286753	0.0245033
147632	hsa-miR-4297	0.071402	-0.07333 (Intermediate)	0.2212 (High)	0.22115	-0.073332	0.0400012	0.313859	7.0585	0.0626198	0.0488565	0.107351	0.092288	0.507721	0.298031	0.263508	0.0580017	-0.053427	0.0209362	-0.617594	0.148916	0.134509	0.181615	0.0821191	-0.310665	0.272263	-0.0668646	-0.0571663	0.215019	0.0303916	-0.0521849	-0.00777692	0.0133262	0.179939
148639	hsa-miR-4298	0.592077	-0.2386 (Low)	-0.1395 (High)	-0.139483	-0.205772	-0.238646	0.698057	5.73269	-0.205631	0.0350142	-0.0735754	0.00926069	-0.45562	-0.294562	-0.124523	0.102125	-0.475259	-0.0987623	-0.15387	-0.354227	0.0532583	-0.121271	-0.238471	-0.593073	-0.144785	-0.288591	-0.365128	-0.122405	-0.214808	-0.0499665	-0.502592	0.00604315	-0.228707
147614	hsa-miR-4299	0.458046	-0.4665 (Intermediate)	-0.04659 (High)	-0.0465883	-0.466517	-0.127023	0.606635	9.84795	-0.179843	0.333415	0.16025	0.11706	-0.347151	-0.475807	-0.18498	0.451097	-0.655909	0.122464	-1.89911	-0.0518345	0.151804	-0.464232	0.0915193	-1.30101	0.179996	-0.0884655	-0.467883	0.171931	0.429149	0.244612	-0.877522	0.315843	0.241787
147861	hsa-miR-4301	0.0270369	-0.3318 (High)	0.4332 (Low)	-0.331788	0.259562	0.433161	0.210949	8.73032	0.19587	0.354941	0.12451	-0.539537	0.0577106	-0.691263	0.0470354	-0.989182	0.95434	-0.09578	1.0717	-0.00607736	-0.626378	0.228836	0.478869	1.02853	0.372455	0.580386	0.95396	0.656659	0.328793	-0.666096	0.743805	0.0465442	0.445193
147722	hsa-miR-4306	0.0586676	-0.3854 (Low)	0.07564 (High)	0.075636	-0.0564289	-0.385421	0.288077	9.53278	-0.193625	0.178664	0.648497	0.427142	-0.258305	-0.430444	-0.0381413	0.105067	-0.649438	-0.0680996	-0.0399122	0.47887	-0.00356484	-0.154804	-0.810466	-1.22415	0.023297	-0.32231	-0.769725	-0.484654	-0.20222	-0.1831	-0.16784	-0.173696	-0.155386
147947	hsa-miR-4308	0.319324	0.01802 (Low)	0.1223 (High)	0.122276	0.0420072	0.0180236	0.522338	6.37883	0.0504336	0.0185086	0.350834	0.132355	0.00801794	0.0971932	0.105965	0.0392888	-0.0469612	0.173533	0.0541777	0.0967502	-0.0674639	0.26958	-0.108559	-0.274577	-0.121987	-0.00888368	-0.0349251	0.00362998	-0.0302613	0.167671	0.155356	0.147486	0.0517525
147907	hsa-miR-4312	0.102326	0.02397 (Low)	0.2433 (High)	0.243254	0.0662226	0.0239726	0.351037	6.74317	0.0903613	0.0437192	0.0981938	0.15455	0.499029	0.310545	0.0905181	0.306689	-0.128809	0.283821	-0.23295	0.28204	0.127011	-0.187681	-0.169824	-0.292551	-0.0509206	-0.0406276	0.0554074	0.100416	0.302243	0.335937	0.138979	-0.0660438	0.162337
147776	hsa-miR-4317	0.153061	-0.2175 (High)	0.1605 (Intermediate)	-0.217486	0.160515	0.0780742	0.387137	6.32916	0.0188934	0.126848	-0.100821	-0.149264	-0.409815	-0.491924	-0.0563484	-0.0967441	0.388694	-0.161495	0.97077	-0.250702	-0.144692	-0.177727	0.0798336	0.763974	-0.112557	0.462065	0.363322	-0.162234	-0.144089	-0.263273	0.202399	-0.0194683	-0.055356
147671	hsa-miR-4323	0.00122911	-0.162 (Low)	-0.0145 (Intermediate)	-0.0983914	-0.0145021	-0.161979	0.0992094	5.67275	-0.113331	0.0073133	-0.0676669	-0.046323	-0.103279	-0.213464	-0.0658267	-0.0937883	-0.181749	0.0616238	0.011147	-0.0299972	0.0664646	-0.187042	-0.180358	-0.209696	-0.161338	-0.231401	-0.154814	-0.134965	-0.175186	-0.0617995	-0.176406	-0.100605	-0.170139
147847	hsa-miR-4324	0.735747	-0.2306 (High)	-0.1582 (Low)	-0.230588	-0.187543	-0.158158	0.807687	7.4382	-0.183441	0.0317237	0.0104342	-0.162552	-0.335021	-0.420205	-0.236658	-0.239526	-0.277862	0.196674	-0.329163	-0.374046	-0.153319	-0.363154	0.0806172	-0.412966	-0.0790379	-0.260723	0.0611288	-0.147792	-0.0390888	-0.169855	-0.455234	-0.0176833	-0.0941104
147771	hsa-miR-4328	0.00692896	-0.9386 (High)	0.2731 (Intermediate)	-0.938643	0.273094	0.0756128	0.142621	7.07324	-0.146045	0.607642	-0.520624	-0.840787	-0.585502	-1.23904	-0.893789	-1.55211	0.872926	0.439524	1.32331	-0.855389	-0.414899	-0.418783	0.186392	0.918279	0.272788	0.695225	1.06716	-0.265734	0.11954	-0.930541	-0.0330342	-0.00919291	-0.694745
147926	hsa-miR-4329	0.86067	-0.09843 (High)	-0.0523 (Low)	-0.0984325	-0.0917188	-0.0523012	0.895097	6.73842	-0.0729045	0.0328842	-0.00857263	-0.184515	-0.213034	-0.370199	0.130141	0.0555852	-0.0341194	0.19847	-0.239112	-0.204222	-0.179612	-0.316479	-0.182019	-0.344973	0.250936	-0.136871	-0.116483	0.178248	0.13826	-0.0799105	-0.152828	0.0576944	0.0768113
18847	hsa-miR-450a	0.244802	0.6082 (High)	0.9187 (Intermediate)	0.608205	0.918699	0.740301	0.462944	6.05504	0.744623	0.0912008	0.740583	0.510591	1.02463	0.815562	0.500209	0.0576544	0.935089	0.777103	1.50958	0.828048	0.543675	0.587749	1.19531	1.14397	0.642009	0.60726	1.03005	0.520927	0.705304	0.504995	0.788889	0.543137	0.614008
42866	hsa-miR-451	0.22954	-1.928 (High)	-0.5095 (Intermediate)	-1.9279	-0.509515	-0.619281	0.447278	9.89831	-0.936799	2.66262	-1.21373	-3.2778	-1.63901	-1.01546	-2.53567	-1.88576	0.965162	-0.278016	-1.02287	-2.04944	-0.162417	-1.14683	-2.12324	-1.57615	-0.0885182	2.41038	-1.31272	-0.792314	1.24214	-2.26408	-1.64594	-3.28394	3.14985
29379	hsa-miR-452	0.58664	-0.1276 (Low)	0.02641 (Intermediate)	-0.0985481	0.0264102	-0.127608	0.696635	6.00897	-0.0865452	0.0742973	-0.117628	0.310836	-0.401998	-0.466695	-0.0671782	0.151375	-0.178373	0.280343	0.487691	-0.29186	-0.16575	-0.410339	-0.348532	-0.32989	0.131907	-0.1134	-0.0330849	-0.203794	0.440312	-0.0979138	-0.325609	-0.216752	-0.0242058
148682	hsa-miR-483-3p	0.305842	-0.3668 (Low)	-0.005539 (High)	-0.00553913	-0.135556	-0.366803	0.514852	11.5411	-0.222289	0.231954	-0.0665684	0.131476	0.0535705	0.0579426	-0.0760334	-0.133622	-0.834456	0.0429494	0.0617467	0.0245732	0.0274078	0.238362	-0.0894356	-1.93606	0.00172259	-0.395288	-0.963421	-0.460609	0.0409432	-0.152617	-0.58737	-0.0433589	-0.0545048
42654	hsa-miR-483-5p	0.182705	-0.4367 (Low)	0.09916 (High)	0.0991595	-0.0531642	-0.43666	0.425736	7.71983	-0.213512	0.381686	0.532318	1.62506	-0.401865	-0.593489	-0.329469	-0.237594	-0.160698	-0.117012	-0.54299	0.957281	-0.402403	-0.30268	-0.709818	-1.2237	-0.384081	0.238571	-0.968699	-0.698525	-0.146463	-0.44529	-0.680961	-0.0582028	0.139923
145753	hsa-miR-484	0.437476	0.2032 (High)	0.3315 (Intermediate)	0.203216	0.331451	0.23035	0.590473	5.93202	0.24525	0.028882	0.249476	0.106767	0.281429	0.340609	0.178672	0.0623471	0.188411	0.0553455	0.63881	0.45286	0.321829	0.266308	0.235656	0.577414	0.0805923	0.24778	0.431516	0.155261	0.0494423	0.0769551	0.426155	0.0484314	0.168686
42694	hsa-miR-485-3p	0.0931613	-0.2618 (Low)	0.05573 (High)	0.0557306	-0.116477	-0.261769	0.33218	7.64795	-0.147358	0.0880603	0.0604437	0.187109	0.0665195	-0.0188243	0.0360361	0.00309942	-0.397487	0.0155639	-0.182906	-0.139579	0.122021	0.0290602	-0.351028	-1.1553	-0.0276664	-0.222387	-0.558766	-0.19181	-0.109459	-0.0854748	-0.482689	0.173789	-0.159492
32946	hsa-miR-486-5p	0.40333	0.175 (High)	0.4063 (Low)	0.174973	0.345369	0.406256	0.563679	6.0927	0.332685	0.112587	0.170201	0.0402925	0.297622	0.425909	0.0640737	0.0517412	0.612747	0.280087	0.196717	0.349017	0.288274	0.257578	0.135319	0.138059	0.187338	0.968634	0.277206	0.161686	0.670664	0.20615	0.444973	-0.0374281	1.4649
14285	hsa-miR-487b	0.965792	-0.2895 (High)	-0.2437 (Low)	-0.289538	-0.263914	-0.243658	0.974733	6.32659	-0.26003	0.111406	-0.355151	-0.664275	0.40313	0.10393	-0.343509	-0.88135	-0.0109395	-0.522845	0.121717	-0.442441	-0.465062	-0.188289	-0.390007	0.251571	-0.57356	-0.183516	0.128975	-0.226055	-0.381191	-0.716912	0.0568987	-0.551238	-0.150574
42704	hsa-miR-488	0.8359	0.1254 (Intermediate)	0.1632 (Low)	0.138344	0.125392	0.163169	0.880457	6.22414	0.148481	0.0150215	0.262812	0.0447049	0.081549	0.0727527	0.301374	0.066872	0.111532	0.364026	-0.0461596	0.133195	0.0643698	0.0616593	0.0444484	-0.0857124	0.372444	0.178531	0.0932446	0.268208	0.212112	0.205522	0.160241	0.143163	0.304167
11121	hsa-miR-489	0.529286	-0.4452 (Intermediate)	-0.2253 (High)	-0.225288	-0.445184	-0.249253	0.665311	6.45235	-0.285595	0.121682	-0.243328	-0.450553	-0.367918	-0.370126	-0.14964	0.229835	-0.739591	-0.0531132	-0.77971	-0.520157	-0.133349	-0.467768	-0.249756	-1.0532	0.0100963	-0.350231	-0.48202	-0.277808	0.356646	0.33291	-0.649139	-0.0482153	-0.112546
42703	hsa-miR-490-3p	0.0715612	-0.359 (Low)	-0.03697 (High)	-0.0369729	-0.328139	-0.359045	0.313859	6.56381	-0.268307	0.085844	-0.030908	-0.0174776	-0.331952	0.0443928	0.0341284	0.0799788	-0.538904	-0.165802	-0.693497	-0.187356	-0.0551354	0.110031	-0.492956	-1.04028	-0.226002	-0.279258	-0.723208	-0.278405	-0.208933	-0.232792	-0.594568	-0.101976	-0.240191
17822	hsa-miR-490-5p	0.684037	0.06955 (Intermediate)	0.169 (High)	0.169046	0.069553	0.164512	0.769737	5.97349	0.145051	0.0445234	0.119717	0.182912	-0.00437017	0.0915099	0.19325	0.431254	-0.0141421	0.357041	-0.305809	0.0731518	0.237523	-0.0421056	0.150076	-0.288341	0.311685	-0.0860848	0.111985	0.216889	0.483522	0.517118	0.139443	0.268409	0.191548
147701	hsa-miR-491-3p	0.208519	-0.09139 (Low)	0.2185 (Intermediate)	-0.0765876	0.218549	-0.0913859	0.432532	11.9773	-0.0201484	0.114306	0.487591	-0.566842	0.0562868	0.21558	0.0398102	-0.691952	0.0498211	-0.0302111	0.733354	0.28482	0.0549593	-0.196305	-0.186194	-0.488309	0.0603461	0.124772	0.294069	0.0858641	-0.52942	-0.284024	0.0261397	-0.109695	0.106124
42661	hsa-miR-492	0.00939488	-0.5415 (Low)	-0.002447 (High)	-0.00244724	-0.0699729	-0.541469	0.159558	6.52915	-0.298355	0.182249	-0.283176	0.0296784	-0.320079	0.311693	0.389876	-0.142676	-0.918536	-0.385172	0.130847	0.52026	0.302737	-0.399044	-0.515138	-0.991087	-0.583035	-0.533852	-1.03217	-0.482452	-0.226279	-0.267923	-0.692493	-0.39712	-0.377032
42847	hsa-miR-497	0.0294063	-0.9694 (High)	-0.2219 (Intermediate)	-0.96945	-0.221945	-0.268058	0.213628	5.32543	-0.441005	0.347874	-0.778643	-0.787625	-1.23897	-1.17974	-0.565952	-1.26576	0.0959285	-0.297808	0.709039	-0.962799	-0.654086	-0.94355	0.318341	0.556501	-0.135224	-0.224303	0.663257	-0.551841	-0.343864	-0.917053	-0.481143	-0.334293	-0.823518
42442	hsa-miR-498	0.554798	-0.1878 (Low)	0.01844 (High)	0.0184376	0.0109715	-0.187848	0.67505	8.48752	-0.0908128	0.187818	0.138148	0.291948	-0.394379	-0.304711	0.145873	0.233747	-0.371196	0.159934	0.165523	0.0316694	0.0689272	-0.120072	-0.580054	-1.50189	0.0673903	0.00908675	-0.674208	-0.106084	0.393393	0.382761	-0.482259	0.283093	0.0746623
42490	hsa-miR-505*	0.281265	0.0251 (Intermediate)	0.323 (Low)	0.176788	0.0250998	0.322999	0.500045	6.99753	0.220096	0.125317	0.237095	0.190967	0.0253637	-0.0401996	0.418522	0.22898	0.0940443	0.150091	-0.21783	-0.0237936	0.122987	0.150312	0.127585	-0.0753192	0.356755	0.190121	-0.0453985	0.316349	0.334974	0.141042	1.65891	0.370929	0.349724
42812	hsa-miR-508-5p	0.264015	-0.4688 (Intermediate)	-0.1568 (High)	-0.156806	-0.468779	-0.36921	0.483049	6.03286	-0.335446	0.107192	-0.218917	0.319699	-0.335493	-0.240151	-0.298857	-0.167116	-0.772349	-0.212181	-0.854317	-0.321159	-0.18389	0.252688	-0.727306	-0.941706	-0.496012	-0.561642	-0.607677	-0.572919	-0.143295	-0.238646	-0.218154	0.158202	-0.33405
42581	hsa-miR-513a-5p	0.322849	-0.5129 (Intermediate)	-0.000367 (Low)	-0.239597	-0.512936	-0.000367018	0.52305	10.0082	-0.174203	0.409041	0.368945	0.251804	-1.09567	-1.43773	0.187283	0.287796	-0.438081	0.379741	-1.86505	-0.43943	-0.201864	-0.349783	-0.14246	-0.899649	0.251412	-0.124476	-0.113932	0.21306	0.448687	0.374475	-0.479284	0.59447	0.223076
46789	hsa-miR-513b	0.12826	0.1852 (Intermediate)	0.4053 (High)	0.405314	0.185223	0.389347	0.36414	6.55746	0.349137	0.0422772	0.383655	0.400551	0.404011	0.340947	0.381115	0.521604	0.20108	0.448789	-0.361715	0.340483	0.297477	0.210839	0.376525	-0.0478778	0.384292	0.42671	0.320883	0.38351	0.609486	0.520345	0.443262	0.521522	0.522664
11151	hsa-miR-516b	0.388575	-0.2954 (Intermediate)	-0.01443 (High)	-0.0144258	-0.295367	-0.148422	0.558117	6.80202	-0.145411	0.108594	0.0809278	-0.0917475	-0.194463	-0.264145	0.0843839	0.298488	-0.386258	0.0889755	-1.0711	-0.110862	0.00240584	-0.438045	-0.262991	-0.789324	0.118472	-0.301545	-0.340756	0.172797	0.227235	0.158465	-0.355769	0.0392056	-0.00880933
148641	hsa-miR-518b	0.0232276	-0.1917 (Low)	0.0989 (Intermediate)	0.0644396	0.0989	-0.191655	0.208626	6.60746	-0.0616834	0.0619111	-0.0416182	-0.0125095	0.0510083	0.143484	0.10609	0.140183	-0.236833	-0.0441862	0.445243	0.195518	0.134758	0.172342	-0.281882	-0.613163	-0.236202	-0.20047	-0.566375	-0.364875	0.0628903	0.0490748	-0.0625155	-0.0965537	-0.162127
13137	hsa-miR-518e*/hsa-miR-519a*/hsa-miR-519b-5p/hsa-miR-519c-5p/hsa-miR-522*/hsa-miR-523*	0.0389849	-0.3767 (Low)	0.1073 (High)	0.10731	0.0798241	-0.376662	0.243779	7.25133	-0.151172	0.209624	0.0181561	0.353385	-0.112694	0.125248	0.147429	0.112337	-0.460877	-0.220101	0.682128	0.169622	0.228348	0.285058	-0.519	-1.29694	-0.501451	-0.120768	-0.932102	-0.758417	-0.210174	0.140139	-0.352557	0.17256	-0.426292
46221	hsa-miR-519d	0.15655	-0.05739 (Low)	0.2634 (High)	0.263374	0.229265	-0.0573878	0.389741	5.9912	0.088605	0.144468	0.385703	-0.146949	0.208074	1.18742	0.140234	-0.194239	-0.148723	-0.126126	0.581569	0.959918	-0.120312	0.0697529	-0.0877955	-0.209667	-0.129356	-0.119019	-0.101543	0.335583	-0.197614	-0.0840245	0.189584	-0.249476	-0.105079
13132	hsa-miR-519e*	0.325577	-0.3298 (Intermediate)	-0.05478 (High)	-0.0547828	-0.329792	-0.315982	0.525605	7.44102	-0.250845	0.133912	0.00680555	0.00768078	-0.282888	-0.167285	-0.142413	0.249403	-0.807683	0.00983604	-0.625077	-0.12252	-0.103515	-0.276799	-0.557823	-1.16201	-0.0864385	-0.489936	-0.721704	-0.119249	0.241267	0.238131	-0.675725	0.0214509	-0.202953
46354	hsa-miR-520d-5p	0.0346321	-0.4572 (Low)	-0.1616 (High)	-0.161557	-0.208022	-0.45722	0.231193	5.58766	-0.325917	0.0697866	-0.122776	-0.109057	-0.320908	-0.0116812	-0.216056	-0.188862	-0.458241	-0.28101	-0.285272	0.208934	-0.224522	-0.0466342	-0.580387	-1.08419	-0.525078	-0.461502	-0.676701	-0.203518	-0.428441	-0.200298	-0.563146	-0.332148	-0.384593
11175	hsa-miR-525-5p	0.293856	-0.2968 (Low)	0.007505 (High)	0.00750466	-0.296508	-0.296782	0.50301	7.55862	-0.217344	0.161842	0.166519	0.195602	-0.275512	-0.370816	0.00425108	0.324984	-0.663062	0.132678	-0.654697	-0.261513	-0.0359474	-0.300817	-0.654103	-1.25944	-0.0956633	-0.546419	-0.614443	-0.256398	0.296982	0.470939	-0.315964	-0.134995	-0.151065
14272	hsa-miR-542-3p	0.805497	0.04902 (High)	0.1033 (Low)	0.0490194	0.0710727	0.103329	0.859429	6.73147	0.0821489	0.0267277	0.134041	0.077671	-0.113663	-0.183877	0.0528667	0.327078	-0.0622192	0.158489	0.249783	0.09855	-0.0892384	-0.312964	0.315918	-0.0808738	0.179388	-0.0321165	0.191531	0.105361	0.258716	0.179505	0.0901813	0.145549	0.19975
42811	hsa-miR-542-5p	0.0999946	-0.2291 (Intermediate)	0.0345 (High)	0.0344979	-0.229145	-0.158421	0.347868	5.9515	-0.123469	0.0486684	0.240914	0.389691	-0.212336	-0.0204401	-0.13624	-0.0546015	-0.680992	-0.0348268	-0.0948547	-0.20291	-0.132142	0.0497002	-0.141063	-0.318745	-0.152614	-0.266759	-0.374479	-0.345394	0.0752911	0.0815855	-0.017724	-0.226274	-0.264579
46705	hsa-miR-548k	0.19136	-0.16 (Intermediate)	0.1398 (High)	0.139798	-0.159968	-0.123496	0.429757	6.32544	-0.0627396	0.100712	0.119696	0.101604	0.159938	0.240332	-0.0964722	0.313689	-0.278005	-0.00378472	-0.747107	0.182079	0.0469751	-0.370886	-0.0406317	-0.887997	-0.12736	-0.349177	-0.375447	0.108313	0.347733	0.180479	-0.154382	0.038016	0.149385
147584	hsa-miR-548t	0.0114326	-0.1665 (Low)	0.1643 (High)	0.164255	-0.0850243	-0.166521	0.159558	6.06164	-0.0625148	0.0555845	0.00872566	0.0537349	0.042413	-0.106572	0.272991	0.714237	-0.26323	-0.0199189	0.114094	-0.163735	-0.0923317	-0.0866647	-0.092263	-0.48843	-0.0146863	-0.166817	-0.235462	-0.17023	-0.151368	-0.201354	-0.370653	0.103484	-0.123805
17660	hsa-miR-550a*	0.389345	-0.5191 (Intermediate)	-0.219 (High)	-0.219037	-0.519128	-0.408686	0.558117	6.17167	-0.383222	0.132235	-0.253286	-0.334381	-0.126528	-0.345872	-0.277749	0.0235927	-0.609776	-0.0918874	-1.2021	-0.328536	-0.363338	-0.644522	-0.562395	-1.30575	-0.153506	-0.617367	-0.678961	-0.185117	0.160889	0.0401029	-0.641815	-0.101226	-0.214571
148288	hsa-miR-550b	0.433525	-0.1699 (Intermediate)	-0.006436 (High)	-0.00643612	-0.169909	-0.105876	0.588355	6.13122	-0.0938556	0.043371	-0.0360621	-0.111272	0.111959	0.0649661	-0.0664456	-0.00176201	-0.204643	0.116632	-0.598155	-0.113216	-0.050163	-0.222164	-0.0304686	-0.641693	0.243352	-0.20333	-0.236079	-0.0208465	0.132151	-0.054668	-0.231234	-0.0198249	0.0142884
17272	hsa-miR-551a	0.28055	-0.2887 (Intermediate)	-0.05015 (High)	-0.0501524	-0.288735	-0.230831	0.500045	6.79534	-0.196285	0.0705247	-0.2213	0.019014	-0.0094368	0.00475254	-0.0995339	0.0055897	-0.376595	-0.0611006	-0.950568	0.098096	-0.153506	-0.352244	-0.274378	-0.723267	-0.249736	-0.443979	-0.418888	-0.192628	0.0576765	0.15213	-0.184833	-0.194483	0.0546586
148644	hsa-miR-551b	0.0315105	-0.09286 (High)	0.3009 (Intermediate)	-0.0928634	0.300927	0.125676	0.220465	5.75919	0.106764	0.067161	-0.00418861	-0.108359	-0.175187	-0.0814004	-0.0659143	-0.12213	0.539605	0.544329	0.352776	-0.000891507	0.0688148	-0.277354	-0.0174472	-0.164738	0.185337	0.396562	0.522065	0.048214	0.428104	0.0641121	0.335138	-0.210987	0.199106
42781	hsa-miR-551b*	0.180675	-0.2426 (Low)	-0.02534 (High)	-0.0253424	-0.141861	-0.242575	0.425016	6.64641	-0.164011	0.0554627	-0.0794199	0.100209	-0.17686	-0.0135697	-0.0235842	0.0411705	-0.412941	0.0894905	-0.377172	-0.00751173	-0.00116959	0.0411977	-0.228334	-0.875672	-0.0385454	-0.146033	-0.546152	-0.27988	-0.11475	0.0529379	-0.385043	-0.13457	-0.256055
17668	hsa-miR-552	0.226664	-0.3582 (Intermediate)	0.1456 (High)	0.145602	-0.358198	-0.308486	0.447278	7.40332	-0.200835	0.323923	-0.0705109	-0.0418143	0.458262	0.402859	-0.254069	0.378885	-0.776407	0.106983	-1.69864	0.317146	0.259925	-0.491346	0.113323	-1.4407	-0.0388603	-0.632406	-0.617005	-0.00437723	0.109452	0.353966	-0.68166	-0.275173	-0.0970419
29460	hsa-miR-553	0.466268	0.2508 (Low)	0.3442 (High)	0.344172	0.266233	0.250827	0.611725	6.1424	0.278527	0.022163	0.323265	0.282892	0.11054	0.455171	0.386754	0.50641	0.285111	0.402122	-0.14721	0.4084	0.38274	0.16824	0.195276	-0.00114979	0.24778	0.220996	0.212679	0.330363	0.29539	0.343401	0.405266	0.230826	0.36086
28966	hsa-miR-574-3p	0.0205768	-0.2698 (High)	0.1722 (Low)	-0.269812	-0.0037015	0.172168	0.197523	7.1951	0.0186364	0.110811	0.106493	-0.0504745	-0.679423	-1.08798	0.184544	-0.0920372	0.175348	0.137633	0.124947	-0.279708	-0.176728	-0.0843116	0.11843	0.185115	0.397278	0.0117071	0.147789	0.277149	0.29809	0.110284	0.0785184	0.339828	0.186142
27740	hsa-miR-574-5p	0.367657	-0.08492 (Intermediate)	0.1648 (Low)	0.0928737	-0.0849239	0.164819	0.551359	9.17967	0.0917588	0.105092	0.152621	0.267895	-0.401142	-0.297408	0.630394	0.204883	-0.21491	0.360206	-0.815571	-0.0461361	0.291793	0.239167	0.252768	-0.280589	0.385225	-0.0155031	0.115968	0.376174	0.223291	0.269439	-0.131025	0.232117	0.310799
42446	hsa-miR-576-5p	0.0503081	0.1915 (High)	0.3103 (Low)	0.191452	0.22426	0.310326	0.264385	5.79047	0.260605	0.0114271	0.234097	0.150366	0.197252	0.244918	0.33607	-0.0139892	0.220145	0.330362	0.159637	0.221128	0.190029	0.288315	0.252671	0.0866469	0.470389	0.314949	0.288167	0.427758	0.301685	0.30514	0.300911	0.38896	0.29832
145647	hsa-miR-584	0.354991	-0.2003 (Intermediate)	0.06262 (High)	0.0626219	-0.200313	-0.0930395	0.545714	6.94443	-0.0757526	0.0905768	-0.0516331	0.0409505	-0.0236336	0.0671495	-0.0806223	0.42352	-0.387226	0.125501	-0.660189	0.00417763	-0.0838307	-0.397357	-0.333335	-0.739417	0.126958	-0.250007	-0.309728	0.0657821	0.382786	0.303309	-0.2294	0.142113	0.12182
17546	hsa-miR-585	0.0523857	-0.1915 (Low)	0.3121 (Intermediate)	0.137966	0.312138	-0.191502	0.266789	7.58407	0.00393315	0.185282	0.281199	0.280808	0.0745428	0.29415	-0.0581902	-0.0447151	-0.0993771	-0.0303925	0.959851	0.374536	0.356071	0.03313	-0.399305	-1.07432	0.0490911	0.418348	-0.936666	-0.252215	-0.0981934	0.345784	-0.0945082	-0.07766	-0.211504
17312	hsa-miR-592	0.0587161	0.6567 (Low)	0.9447 (Intermediate)	0.812233	0.944675	0.65672	0.288077	5.74071	0.759888	0.0579818	0.655607	1.1123	0.798623	0.826278	0.353733	1.12685	1.14404	1.03844	0.997884	0.728008	0.815001	0.919695	0.759258	0.680237	0.213332	0.868627	0.650579	0.739218	0.487693	0.599056	0.813496	0.68179	0.467662
42478	hsa-miR-593*	0.0166745	-0.1572 (High)	0.1203 (Low)	-0.157207	-0.125009	0.120278	0.17526	5.68193	-0.0054327	0.0540331	0.0296902	-0.199104	-0.424547	-0.117302	-0.0947259	-0.137255	0.00731935	-0.120289	0.00976117	-0.265126	-0.256712	0.758446	-0.226507	0.193844	0.154536	0.0355338	0.111494	0.150056	0.083393	0.0705422	-0.108534	0.0654421	0.155092
17349	hsa-miR-595	0.977386	0.5438 (High)	0.5603 (Intermediate)	0.543785	0.560345	0.548541	0.981359	5.8177	0.549867	0.0157555	0.68427	0.59616	0.533059	0.604344	0.45628	0.3886	0.531496	0.539697	0.409564	0.625869	0.695099	0.565169	0.407837	0.287404	0.468789	0.75969	0.749039	0.647959	0.609826	0.476101	0.693288	0.40397	0.513423
145833	hsa-miR-596	0.0263132	-0.5795 (Low)	-0.2374 (High)	-0.237382	-0.409189	-0.579513	0.210949	5.58801	-0.453234	0.0716376	-0.284662	-0.2824	-0.07006	-0.341841	-0.260269	-0.185063	-0.830628	-0.337515	-0.156848	-0.364762	-0.356194	-0.361038	-0.840799	-1.07913	-0.36309	-0.678358	-0.879311	-0.45086	-0.279554	-0.323535	-0.831035	-0.49636	-0.371079
17498	hsa-miR-601	0.0337664	0.2006 (Intermediate)	0.3433 (High)	0.343256	0.200571	0.203199	0.228502	6.21605	0.239165	0.0139149	0.309599	0.246941	0.468987	0.324891	0.372508	0.336613	0.125753	0.291637	0.00993549	0.200964	0.374567	0.282956	0.211176	0.0359586	0.271011	0.0323164	0.131784	0.351165	0.250763	0.275569	0.251731	0.211943	0.132018
145736	hsa-miR-605	0.0741893	-0.3666 (Low)	0.002336 (Intermediate)	-0.164397	0.00233596	-0.366614	0.313859	5.744	-0.233655	0.103075	-0.105862	-0.213309	-0.303523	0.0390968	-0.0272034	-0.375583	-0.343445	-0.0800351	0.537939	-0.174672	0.071893	0.0585447	-0.511252	-1.00671	-0.426044	0.130986	-0.646586	-0.594537	-0.302221	-0.0342077	-0.161065	-0.498695	-0.40758
27551	hsa-miR-612	0.472925	-0.04766 (Intermediate)	0.07164 (High)	0.0716424	-0.047662	-0.0221416	0.617554	5.90113	-0.00322411	0.0301141	0.0448904	0.312346	-0.189045	-0.0645307	0.140261	0.185933	-0.26847	0.261628	-0.337488	0.00954202	0.0964782	-0.150451	-0.158672	-0.205611	0.0835486	-0.129938	-0.0794252	0.00302636	0.0403852	0.286384	-0.000440384	0.034027	0.0114658
27672	hsa-miR-615-3p	0.03818	-0.1883 (Low)	0.06923 (High)	0.0692261	-0.141746	-0.188289	0.243779	6.69358	-0.110993	0.0442653	-0.00704847	0.383731	0.25404	0.0370016	0.031084	-0.283451	-0.347778	-0.130863	-0.26181	0.198829	-0.167106	-0.0186995	-0.336239	-0.53493	-0.298336	-0.241655	-0.204811	-0.216516	-0.0940066	-0.0904666	-0.153322	0.034741	-0.105233
148652	hsa-miR-620	0.188963	-0.2089 (Intermediate)	0.07155 (Low)	-0.0138978	-0.208907	0.0715481	0.429757	6.3346	-0.0117107	0.0822278	0.216725	-0.0536445	-0.488915	-0.325528	0.212352	0.355624	0.0652381	0.0981078	-0.857262	-0.32256	-0.0280605	0.0233673	0.0328195	-0.236793	0.293211	0.00605934	-0.0180326	0.347334	0.20552	-0.0210481	-0.13683	0.191269	0.171701
17493	hsa-miR-622	0.0748565	0.08969 (Low)	0.3659 (High)	0.36587	0.146796	0.0896937	0.313859	6.46604	0.174153	0.0616841	0.22205	0.346965	0.232121	0.518826	0.579262	0.295999	-0.0270122	-0.0802934	-0.194068	0.508947	0.526406	0.515686	-0.0192552	-0.219307	0.0793248	-0.0023873	-0.0984486	0.0166367	0.10078	0.430859	0.152606	0.0801042	0.0397261
145740	hsa-miR-625*	0.0520014	-0.614 (Low)	-0.272 (High)	-0.272002	-0.281603	-0.614016	0.266789	8.64327	-0.452531	0.116243	-0.507972	-0.0648679	0.0551837	-0.426499	-0.360895	-0.326963	-0.793851	-0.599881	0.352947	-0.0326907	-0.334539	-0.453158	-0.601481	-1.01574	-0.611501	-0.505622	-1.08908	-0.603457	-0.279913	-0.186786	-0.876985	-0.712729	-0.431733
17327	hsa-miR-630	0.192954	-0.1576 (Intermediate)	0.2074 (High)	0.207384	-0.157614	-0.126173	0.429757	7.31589	-0.045993	0.157192	0.294363	0.527125	-0.206293	-0.0119209	0.0500887	0.590941	-0.480956	0.425326	-0.992442	0.0536016	0.206403	0.0497404	-0.41755	-0.829652	0.0268664	-0.300048	-0.36924	0.00735696	0.090115	0.365548	-0.150605	0.162438	-0.149046
42591	hsa-miR-634	0.885594	-0.3895 (Low)	-0.2833 (High)	-0.283335	-0.336419	-0.389509	0.917156	9.70465	-0.35027	0.174338	-0.0181167	-0.110495	-0.806361	-0.688996	-0.0143678	-0.0616712	-0.627393	-0.0284301	-0.605839	-0.218065	-0.202367	-0.536446	-0.581509	-1.50598	0.00392968	-0.514589	-0.775512	-0.171435	0.2088	-0.00600567	-0.907839	0.0891869	0.0232947
17391	hsa-miR-635	0.233083	-0.345 (Intermediate)	-0.1242 (High)	-0.12417	-0.345042	-0.268006	0.449777	5.65161	-0.24723	0.048255	-0.237019	-0.273632	-0.232656	-0.0592335	0.198101	-0.140581	-0.380196	-0.189646	-0.677393	-0.259937	-0.218036	-0.140319	-0.256839	-0.725601	-0.0670433	-0.234511	-0.569965	-0.214202	0.0337129	-0.170043	-0.565068	-0.0376807	-0.268511
42832	hsa-miR-638	0.111537	-0.2763 (Low)	0.1585 (High)	0.158507	0.0841155	-0.276271	0.357843	9.52	-0.0845058	0.216432	0.183495	0.342356	0.0145477	0.0140139	0.02276	0.373868	-0.555266	0.0647645	0.399973	0.177413	0.333693	-0.1158	-0.246822	-1.59425	-0.0482953	-0.0657963	-0.697906	-0.247556	0.21024	0.430444	-0.771369	-0.0160662	-0.15208
145962	hsa-miR-639	0.588597	-0.04097 (Low)	0.06477 (High)	0.0647672	-0.0297513	-0.0409684	0.697032	6.16188	-0.0109467	0.0413671	0.064515	0.101483	0.0923883	0.0871187	-0.0131623	0.0562605	-0.291727	0.177914	-0.257949	0.108937	0.114069	0.00692209	-0.125898	-0.567104	0.0469766	-0.0020559	-0.308939	-0.0763937	0.141439	0.429216	-0.043884	0.112555	-0.104454
42758	hsa-miR-640	0.1986	-0.6298 (Intermediate)	-0.3225 (High)	-0.322503	-0.629834	-0.563584	0.429757	5.59451	-0.515096	0.0964138	-0.429519	-0.258858	-0.493268	-0.320505	-0.322129	-0.110735	-0.981624	-0.416759	-0.980578	-0.550844	-0.219367	-0.0841815	-0.45122	-1.27146	-0.423299	-0.644289	-1.01795	-0.565944	-0.244434	-0.228503	-0.789917	-0.482821	-0.558991
148396	hsa-miR-642b	0.0267051	-0.6185 (Low)	0.1342 (High)	0.134224	-0.0567045	-0.618517	0.210949	8.62128	-0.300017	0.395544	0.377816	0.62796	-0.201722	-0.255941	0.0322936	0.224935	-0.918056	-0.0850499	-0.478848	0.879075	0.319356	0.251692	-1.28155	-1.78422	-0.442207	-0.550097	-1.13985	-0.917507	-0.329222	-0.0338001	-0.363238	-0.35682	-0.475381
17613	hsa-miR-645	0.418064	-0.167 (Intermediate)	0.042 (Low)	-0.0479531	-0.167047	0.0419983	0.580123	6.12581	-0.0269119	0.0858991	0.50211	-0.249797	0.180425	-0.251768	-0.229511	-0.239177	-0.033847	0.373889	-0.465883	-0.274249	-0.435146	-0.444165	0.0829832	-0.349204	0.149206	0.188284	0.0872472	0.10767	0.320161	0.0516919	-0.273074	0.364842	0.218337
42746	hsa-miR-647	0.53343	0.1506 (Intermediate)	0.2176 (High)	0.217572	0.150643	0.198659	0.668337	5.87535	0.193155	0.00968423	0.226853	0.44601	0.0255182	0.212658	0.249178	0.145212	0.281341	0.0817901	0.0473472	0.167426	0.175312	0.307529	0.259028	0.0732835	0.182951	0.122145	0.154837	0.173596	0.140922	0.138382	0.279035	0.330837	0.221368
17460	hsa-miR-657	0.369859	-0.1917 (Low)	-0.06598 (High)	-0.0659835	-0.186346	-0.191744	0.551359	5.81225	-0.157763	0.0328784	-0.0624357	0.000156768	-0.00421591	-0.148773	-0.0332552	-0.147378	-0.264319	0.0234095	-0.412766	-0.087913	-0.190139	-0.106027	-0.369992	-0.616939	0.00960473	-0.257463	-0.394283	-0.155505	0.0253462	-0.16356	-0.386067	0.10455	0.00940907
42749	hsa-miR-659	0.0211917	-0.3455 (Low)	0.2349 (High)	0.234856	0.145749	-0.345499	0.197523	7.41467	-0.0873092	0.24079	0.344544	0.673937	-0.12276	0.0817077	-0.0034549	0.435163	-0.552604	-0.190783	0.417542	0.752521	0.302068	0.357138	-0.757401	-1.00662	-0.169301	-0.269199	-0.560029	-0.883455	-0.519705	0.15111	-0.164561	0.179194	-0.503163
42807	hsa-miR-663	0.00319814	-0.4181 (Intermediate)	0.07443 (High)	0.0744348	-0.418065	-0.341322	0.112849	6.41632	-0.249547	0.0907843	-0.101589	-0.0260228	0.158291	0.0905176	-0.0249097	0.350321	-0.712429	-0.243863	-0.811972	-0.081525	-0.240536	-0.363506	-0.264136	-0.778387	-0.213494	-0.266224	-0.782487	-0.277005	-0.0471421	-0.117355	-0.437256	-0.269422	-0.279453
145976	hsa-miR-663b	0.00620009	-0.47 (Low)	0.1608 (High)	0.160839	-0.303066	-0.470049	0.140123	5.94267	-0.269169	0.182439	-0.0694104	0.0275623	0.338075	-0.0440676	-0.0651876	0.778059	-0.824401	-0.100872	-0.678289	0.0481772	0.0400573	-0.375131	-0.497329	-1.15041	-0.0181558	-0.586648	-0.878371	-0.472676	-0.224508	-0.132587	-0.69898	-0.259253	-0.346549
145973	hsa-miR-664	0.263777	-0.06616 (Low)	0.08297 (Intermediate)	0.0455437	0.0829683	-0.0661613	0.483049	8.16637	-0.00460139	0.0360326	0.0978519	0.206733	0.0142629	-0.161074	-0.0127437	0.128232	-0.264756	-0.0195046	0.567895	0.134474	-0.00326613	0.0607894	-0.178872	-0.232116	-0.0986802	-0.120066	-0.18884	-0.0320601	0.0840368	0.21061	-0.289316	0.0225534	-0.0319747
46829	hsa-miR-664*	0.742904	0.1267 (High)	0.2766 (Intermediate)	0.126681	0.276595	0.237883	0.813735	5.97524	0.21729	0.111664	0.203376	0.175965	0.0111288	-0.0146972	0.133786	0.25053	0.122799	-0.174539	1.44552	0.0345543	-0.0453571	0.475667	0.434715	0.706769	0.188338	0.131412	-0.0487145	0.265532	0.0475033	0.000579477	0.255061	0.377928	0.0198078
145768	hsa-miR-665	0.0450628	-0.3621 (Low)	0.3663 (High)	0.366278	-0.132114	-0.362133	0.259579	8.81099	-0.122108	0.362054	0.15006	0.2336	0.082094	0.96399	0.661504	0.106422	-0.876684	-0.329704	-0.0616121	0.460695	0.146736	0.594021	-0.518772	-1.67591	-0.158268	-0.416767	-1.24347	-0.329594	-0.106263	0.180943	-0.594234	0.114469	-0.191749
42761	hsa-miR-675	0.0266077	-0.5673 (Low)	0.02838 (High)	0.0283822	-0.0593859	-0.567252	0.210949	7.94932	-0.301463	0.268016	0.201657	0.351818	-0.171846	-0.359849	-0.0881215	0.236635	-0.679451	-0.379943	-0.185989	0.823364	0.12509	0.0033816	-0.89552	-1.59586	-0.414798	-0.310634	-1.0605	-0.933937	-0.311717	0.000403702	-0.407061	-0.451777	-0.429002
42859	hsa-miR-675*	0.659377	0.1782 (Low)	0.2306 (High)	0.230594	0.199551	0.178188	0.752269	6.02998	0.196503	0.0123073	0.19908	0.14213	0.340911	0.245363	0.00653067	0.449546	0.128244	0.215008	0.0645261	0.360154	0.229826	0.180545	0.187823	-0.0147491	0.193926	0.14747	0.08554	0.193107	0.351846	0.219053	0.278618	0.160129	0.154955
29490	hsa-miR-7	0.146356	0.147 (Intermediate)	0.4531 (High)	0.453101	0.146953	0.299715	0.382521	6.84086	0.30652	0.0667593	0.272137	0.214699	0.882364	0.516178	0.603751	0.229478	0.281707	-0.0268425	-0.237158	0.350089	0.366969	0.36072	0.289857	0.0958538	0.229431	0.283611	0.241869	0.346951	0.339589	-0.0234612	0.934354	0.195521	0.30229
29190	hsa-miR-708	0.198663	-0.4513 (High)	0.1478 (Low)	-0.451276	-0.0569838	0.147823	0.429757	6.07022	-0.0529869	0.437328	-0.375403	-0.564412	0.243262	-0.60038	-0.482834	-0.92789	0.50914	-0.455027	0.928017	-0.627593	-0.639456	-0.552228	0.0548429	1.42032	-0.199554	1.19138	1.0899	-0.123801	-0.0418709	-0.718142	-0.250638	-0.117712	0.0213804
146196	hsa-miR-711	0.229977	-0.4822 (Intermediate)	-0.04656 (High)	-0.0465586	-0.482213	-0.36407	0.447278	6.92622	-0.306924	0.199381	0.0743907	0.0390969	-0.430194	-0.213358	-0.087305	0.338017	-0.853701	0.240831	-1.31901	-0.300308	-0.178875	-0.397469	-0.52729	-1.23088	-0.014213	-0.647318	-0.741866	-0.19547	0.0873933	0.201759	-0.712797	-0.0203701	-0.170317
146064	hsa-miR-718	0.163009	0.9339 (Low)	1.328 (Intermediate)	1.19634	1.32802	0.933899	0.399741	6.96183	1.08804	0.176296	0.997746	1.2575	1.63144	1.49855	0.920099	0.872691	1.65779	1.53825	1.31021	1.0773	1.05653	1.15618	1.23974	1.10975	0.612019	1.31302	1.41036	1.16227	0.0513823	0.904272	1.4181	0.720639	0.109058
148679	hsa-miR-720	0.292713	-0.169 (Low)	0.2508 (High)	0.250763	0.166358	-0.168976	0.50301	13.7658	0.0134196	0.335833	-0.101683	-0.0639014	1.4573	1.15578	-0.123851	-0.819068	0.362906	-0.372176	0.53219	0.318614	-0.00974609	0.118347	-0.0732712	0.190784	-0.536167	0.0751272	0.463314	-0.0290212	-0.805793	-0.742502	0.366939	-0.773267	-0.282202
27568	hsa-miR-744	0.164526	-0.1841 (Intermediate)	0.2624 (High)	0.262409	-0.184104	-0.144528	0.399741	9.36043	-0.0469741	0.215415	0.256706	0.11168	0.397468	0.561625	0.0543067	0.192668	-0.522781	0.132551	-1.05348	0.301282	0.221914	0.0647656	-0.0878015	-1.21605	-0.00962395	-0.0945445	-0.786511	-0.172145	0.440477	0.311358	-0.429735	0.165359	0.0801065
32608	hsa-miR-761	0.534773	-0.4902 (Intermediate)	-0.262 (Low)	-0.373238	-0.490246	-0.261957	0.668337	5.61282	-0.340615	0.144275	-0.296074	-0.180083	-1.35862	-0.827113	0.397516	0.0249465	-0.739085	-0.20415	-0.731058	-0.598758	-0.178181	-0.298023	-0.277542	-0.539131	-0.0397509	-0.336234	-0.461652	-0.087761	0.0631875	-0.071482	-0.779564	0.0191134	-0.334647
145847	hsa-miR-766	0.390908	-0.3326 (Intermediate)	-0.1795 (Low)	-0.253535	-0.332634	-0.179516	0.558117	5.87487	-0.232112	0.0438425	-0.0603615	-0.224282	-0.514359	-0.598527	-0.227177	0.103496	-0.29906	-0.0839935	-0.460488	-0.497653	-0.321973	-0.324896	-0.313624	-0.510878	-0.0125006	-0.314654	-0.301908	0.0697033	0.000677426	0.0391557	-0.365958	-0.0919539	-0.0273565
146111	hsa-miR-767-5p	0.0127655	-0.1869 (Low)	0.1209 (Intermediate)	-0.0144257	0.120936	-0.186944	0.159558	6.81945	-0.0750087	0.046856	-0.417291	0.0070728	0.162172	0.251943	-0.14703	0.0565797	0.0218599	-0.0456141	0.0895103	0.0506675	0.488254	-0.333527	-0.285122	0.056717	-0.394638	-0.314534	-0.0239713	-0.121925	-0.0795081	-0.209487	-0.153563	-0.134248	-0.249517
42808	hsa-miR-874	0.0352216	-0.3371 (Low)	-0.008634 (High)	-0.00863397	-0.23658	-0.337057	0.231993	6.83737	-0.229539	0.0690113	-0.365432	0.0926487	0.226812	-0.0248331	-0.148309	0.16731	-0.467941	-0.204121	-0.357276	-0.0158717	-0.137689	-0.74271	-0.240519	-0.524766	-0.288675	-0.490475	-0.553913	-0.189182	0.157684	0.000646254	-0.556497	-0.344195	-0.27208
30033	hsa-miR-877	0.0482823	-0.08592 (Intermediate)	0.2596 (High)	0.259562	-0.0859198	-0.0136703	0.262104	7.43991	0.0419013	0.0700646	0.159275	0.2975	0.220982	0.251375	0.111508	0.516734	-0.310881	0.196611	-0.532709	0.0488555	0.168524	-0.0744867	-0.0239863	-0.482704	0.0287009	-0.111384	-0.36068	0.0462544	0.366432	0.279745	-0.0187904	0.0170698	0.169786
148622	hsa-miR-877*	0.119179	-0.2179 (Low)	0.1628 (High)	0.162782	0.0220956	-0.217897	0.357843	9.09875	-0.0664173	0.149383	0.0318884	0.246371	0.12358	0.366683	0.0379381	0.170231	-0.594543	0.154431	0.13751	0.192568	0.220512	-0.0377669	-0.245541	-1.24515	0.0439524	-0.148379	-0.735106	-0.167489	0.282336	0.181666	-0.585822	-0.0160333	0.0585639
46259	hsa-miR-885-5p	0.183626	0.616 (Low)	0.79 (Intermediate)	0.718204	0.790048	0.61602	0.425875	6.28798	0.680509	0.0345281	0.775468	0.68121	0.935191	0.882161	0.521416	0.513777	0.824267	0.616299	0.961821	0.885486	0.662367	0.685417	0.60864	0.662879	0.234271	0.518731	0.802761	0.762034	0.306972	0.61446	0.892554	0.689129	0.614395
28047	hsa-miR-890	0.888532	-0.1022 (Intermediate)	-0.06203 (High)	-0.062034	-0.102244	-0.0764148	0.918273	5.93817	-0.0782784	0.0173971	-0.0460757	-0.0406544	-0.298136	-0.101999	0.153683	-0.0390217	-0.156422	-0.0585985	-0.0433142	-0.221771	-0.0311158	0.163834	-0.0774509	-0.375833	-0.03233	-0.0474445	-0.231288	-0.145142	0.0318885	0.116398	-0.203237	-0.0364464	-0.0799256
27961	hsa-miR-891a	0.0142449	-0.3334 (Intermediate)	0.1208 (High)	0.120774	-0.333384	-0.31957	0.16005	6.0332	-0.207701	0.115045	-0.0986164	-0.138283	-0.330476	0.931568	0.151799	0.208652	-0.541302	-0.154386	-0.4407	-0.332809	-0.197723	-0.125632	-0.308375	-0.858411	-0.255652	-0.44679	-0.618894	-0.197905	-0.114708	-0.180971	-0.387361	-0.19358	-0.146561
148621	hsa-miR-892a	0.816888	0.3927 (Intermediate)	0.4585 (Low)	0.438538	0.39266	0.458498	0.865971	6.31034	0.438978	0.0347353	0.443524	0.421323	0.334753	0.421668	0.626372	0.383586	0.492109	0.337781	0.250039	0.424428	0.458941	0.364262	0.406389	0.102276	0.516218	0.390502	0.426973	0.499961	0.359409	1.13099	0.580662	0.273135	0.451203
42932	hsa-miR-920	0.484702	-0.2162 (Intermediate)	-0.06337 (High)	-0.0633735	-0.216205	-0.10163	0.630112	6.804	-0.116558	0.0450846	0.0587512	-0.212869	-0.343658	-0.1267	0.0718894	0.172346	-0.316786	0.181257	-0.60771	-0.271739	-0.0660465	-0.0177075	-0.199252	-0.39278	0.274205	-0.121385	-0.275971	0.115848	0.0362402	-0.12072	-0.183736	-0.282257	-0.0520479
46507	hsa-miR-921	0.449514	-0.5265 (Intermediate)	-0.1661 (Low)	-0.295955	-0.52648	-0.166095	0.601788	7.09247	-0.278316	0.272634	0.0944652	0.0907043	-1.09984	-1.2123	-0.125796	0.477029	-0.388812	0.183223	-1.37438	-0.870233	-0.182195	-0.656011	-0.558508	-0.767847	0.23687	-0.227396	-0.298264	0.308121	0.321567	0.146831	-0.463419	0.0586121	-0.0936963
145693	hsa-miR-92a	0.642043	-0.05496 (High)	0.2443 (Intermediate)	-0.0549566	0.244258	-0.0310758	0.735892	7.23738	0.0225497	0.331739	-0.637561	0.547517	0.117455	-0.096681	0.163424	-0.423893	0.385524	-0.47445	1.20452	0.232647	-0.126953	0.426336	0.275894	1.1991	-0.165313	-0.0293295	0.480485	-0.573775	-0.694985	-1.25176	0.0621089	-0.311973	0.210307
145897	hsa-miR-92b	0.611122	-0.3555 (Low)	-0.218 (Intermediate)	-0.327708	-0.218017	-0.355506	0.712015	6.043	-0.318365	0.0637794	-0.476049	-0.0618467	-0.380242	-0.39088	-0.252835	-0.404393	-0.281621	-0.474929	0.410825	-0.290103	-0.454259	-0.360015	-0.129169	0.306911	-0.518253	-0.523566	-0.291704	-0.38854	-0.601348	-0.311538	-0.629587	-0.459684	-0.359576
30687	hsa-miR-93	0.775828	0.1442 (Low)	0.3779 (Intermediate)	0.256549	0.377925	0.144226	0.838642	7.69315	0.224332	0.364874	-0.286932	0.275907	0.943791	0.258719	0.538139	-0.190333	1.08833	-0.638629	0.862314	0.782667	-0.205058	0.132358	0.651861	1.21514	-0.224414	0.303907	0.833741	-0.250907	-0.627964	-1.09061	0.523401	-0.00894164	0.273133
17863	hsa-miR-934	0.517116	-0.2065 (Intermediate)	-0.05616 (High)	-0.0561639	-0.206453	-0.0919808	0.655876	6.40999	-0.107523	0.0481894	0.0858294	-0.150416	-0.0582223	-0.348142	-0.0237341	0.157702	-0.235316	0.214409	-0.604578	-0.267111	-0.139669	-0.138069	-0.109621	-0.505516	0.206501	-0.134024	-0.259207	0.0802493	0.169669	-0.122534	-0.344575	-0.0152913	0.0686476
145742	hsa-miR-935	0.0803008	-1.044 (High)	-0.03058 (Intermediate)	-1.04387	-0.0305824	-0.498065	0.31483	6.68489	-0.538824	0.579516	-0.114926	-1.5319	-1.23329	-1.11343	-1.10462	-1.16508	-0.179895	1.03305	0.427226	-0.51098	-0.922314	-1.72372	-1.56568	-0.671247	0.985278	-1.04497	-0.369413	-0.0271056	-0.0362323	0.106328	-0.957959	-0.565853	-0.106207
146115	hsa-miR-940	0.00152937	-0.09801 (Low)	0.1431 (Intermediate)	0.0817491	0.143066	-0.0980082	0.0992094	5.70725	0.00129253	0.0245505	0.136035	0.119331	0.289073	0.026831	-0.0404001	-0.040376	-0.0829621	0.0164726	0.260285	0.371487	0.150049	-0.0854315	-0.148646	-0.217293	-0.108523	-0.076777	-0.084984	-0.151037	-0.074167	0.0958287	-0.0487685	-0.187595	-0.0887051
148624	hsa-miR-942	0.320776	0.2913 (Low)	0.426 (Intermediate)	0.399044	0.426005	0.291325	0.522982	5.7554	0.348704	0.0357757	0.464791	0.424217	0.798923	0.404593	0.32216	-0.0204166	0.510969	0.428213	0.0773327	0.62535	0.488161	0.24182	0.129866	0.275534	0.383554	0.225026	0.446095	0.367351	0.25054	0.129427	0.526558	0.144391	0.37574
42696	hsa-miR-943	0.642001	-0.3338 (Intermediate)	-0.06365 (High)	-0.0636482	-0.333818	-0.271843	0.735892	9.46434	-0.231004	0.252617	0.0490614	0.00375814	-0.217282	0.0653975	-0.472396	0.189572	-0.945181	-0.0140688	-0.601503	-0.0741148	-0.0342216	-0.400124	-0.18876	-1.64751	-0.0523736	-0.181615	-1.09052	0.310591	0.4252	0.0287376	-0.850202	0.196814	0.187654
13147	hsa-miR-96	0.124207	-0.3759 (High)	0.4103 (Low)	-0.375865	-0.00191041	0.410296	0.362389	7.19268	0.1156	0.618188	-0.00719716	-1.03662	-0.163293	-0.402889	0.265332	-0.910523	1.22316	-0.687075	1.24024	-0.35605	-1.42983	0.0845158	0.980171	0.91912	0.278575	0.321479	0.664089	0.379241	-0.297412	-0.577361	1.61854	0.65987	-0.107279
11182	hsa-miR-98	0.0108177	-0.5211 (High)	0.4238 (Intermediate)	-0.521083	0.423835	0.379535	0.159558	7.99917	0.154222	0.463064	-0.549892	-0.0553488	-0.690539	-0.856398	-0.0787954	-0.895525	0.737469	-0.23076	1.18291	0.281336	0.148221	0.627953	0.933693	1.36113	-0.337919	0.763674	0.899186	0.0500907	-0.403517	-0.612114	1.05929	0.148848	0.0641117
42708	hsa-miR-99a	0.023673	-0.8852 (High)	0.2081 (Intermediate)	-0.885245	0.208081	0.0233692	0.20883	6.83914	-0.173506	0.616126	-0.468221	-1.1109	-0.661336	-0.909935	-0.888039	-1.27304	0.403182	0.568855	0.76088	-0.706308	0.0137944	-0.942	1.30615	1.01868	0.168457	0.188897	1.39171	-0.778314	-0.438626	-0.658077	-0.750347	0.114193	-0.340294
11184	hsa-miR-99b	0.156261	-0.3149 (High)	0.2129 (Intermediate)	-0.314904	0.212894	-0.185165	0.389741	6.70844	-0.132476	0.222532	-0.485186	-0.0587738	-0.286321	-0.163326	0.205259	-1.10108	0.140202	-0.511965	1.09844	0.208453	0.129339	-0.218167	0.132417	0.435275	-0.271991	-0.0856095	0.425009	-0.554988	-0.556804	-0.862049	0.0621849	-0.326295	-0.400965
17898	hsa-miR-99b*	0.0195722	-0.02578 (Low)	0.1825 (High)	0.182478	0.181836	-0.0257774	0.193373	6.5596	0.0736835	0.0346918	0.0244382	0.100254	0.369893	0.363832	0.115886	0.120565	-0.00421843	0.126411	0.274809	0.337031	0.175149	0.0465408	-0.19958	-0.430541	0.0064295	-0.0709001	-0.0755173	-0.075297	-0.00680539	0.174655	0.207277	-0.0443755	0.158785
28302	hsa-miRPlus-A1015	0.126554	-0.3965 (Low)	0.355 (Intermediate)	-0.29233	0.354998	-0.396543	0.363875	8.0658	-0.205979	0.499954	-0.651598	-0.752334	-0.0322665	0.44768	-0.668089	-0.0973723	0.594896	-0.76427	2.41993	-0.451776	-0.0237874	0.0382384	0.0916518	-0.192709	-0.475546	-0.281298	-0.379657	-0.464955	-0.919685	-1.20581	-0.285575	-0.36288	-0.320292
42793	hsa-miRPlus-A1072	0.143162	-0.4109 (High)	0.299 (Intermediate)	-0.41092	0.298991	-0.0840047	0.382326	9.09638	-0.086027	0.353691	0.270924	-0.601989	-0.806984	-0.507459	-0.428326	-0.391685	-0.0396675	1.2421	0.770894	-0.184474	-0.293902	-0.434974	-0.918649	-0.692255	1.19086	-0.464067	-0.089276	0.21173	0.203007	0.322733	-0.727927	0.021168	0.369596
17858	hsa-miRPlus-A1073	0.147316	0.7402 (High)	0.9664 (Intermediate)	0.740239	0.966419	0.808122	0.382521	6.26823	0.824826	0.0382115	0.776257	0.752395	1.07073	0.939617	0.61902	0.283415	1.01031	0.911555	0.930559	1.11651	0.863157	0.945715	0.665865	0.850719	0.556894	0.826877	1.00141	0.795071	0.751864	0.686523	1.14043	0.718921	0.757177
17885	hsa-miRPlus-A1086	0.835557	-0.29 (High)	-0.08585 (Intermediate)	-0.289955	-0.0858498	-0.168321	0.880457	7.06523	-0.182123	0.302247	0.322088	0.426847	-0.709764	-1.21831	-0.720658	0.160072	-0.135215	0.473195	0.414363	-1.1429	-0.0386878	-0.949833	-0.173094	0.0926886	-0.227596	0.886058	0.154292	-0.924542	-0.130818	-0.364937	-0.0253227	-0.156537	-0.200209
17848	hsa-miRPlus-A1087	0.312137	0.2336 (Low)	0.4112 (Intermediate)	0.28121	0.411223	0.233565	0.519178	5.92923	0.284615	0.0461091	0.495389	0.467114	0.320156	0.180956	-0.0342968	0.25794	0.477072	0.439546	0.550781	0.253467	0.335251	-0.14777	0.275083	0.507984	0.1177	0.677743	0.44357	-0.023502	-0.0331428	0.158044	0.417113	0.200556	0.209401
42838	hsa-miRPlus-C1076	0.329012	-0.2113 (Intermediate)	0.01499 (High)	0.0149896	-0.211295	-0.0617661	0.528622	6.55871	-0.0742492	0.062023	0.0418748	0.160297	-0.255509	-0.262892	0.125227	0.28094	-0.333046	0.0442665	-0.763263	-0.0620887	0.0576551	-0.111811	-0.0517827	-0.486496	-0.0485648	-0.118958	-0.308026	0.0250679	0.200041	0.32448	-0.140013	-0.0520363	0.0269051
17892	hsa-miRPlus-C1087	0.545253	-0.288 (Intermediate)	-0.08974 (High)	-0.0897366	-0.287983	-0.0957191	0.670037	6.07734	-0.135955	0.114167	0.00474648	-0.0179445	-0.624107	-0.398268	0.00144802	0.495706	-0.276321	0.0581842	-0.725583	-0.285698	-0.210497	-0.542334	-0.0625529	-0.70192	0.0253378	-0.271739	-0.343059	0.154263	0.393872	0.314771	-0.31917	0.217893	-0.0139888
17955	hsa-miRPlus-C1110	0.966841	-0.25 (High)	-0.2193 (Low)	-0.250013	-0.2378	-0.219274	0.974733	7.45156	-0.23132	0.0546532	-0.422319	-0.562945	0.155171	0.213641	-0.248112	-0.635514	-0.199741	-0.442745	-0.3383	0.01888	-0.227092	-0.118256	-0.102181	-0.0357356	-0.242808	-0.0970414	-0.200921	-0.295817	-0.476349	-0.302493	0.169166	-0.463818	-0.465035
145933	hsa-miRPlus-C1115	0.147184	-0.3834 (Intermediate)	0.1304 (High)	0.130369	-0.383414	-0.139609	0.382521	7.09112	-0.122181	0.189657	0.208032	0.304526	-0.32004	0.0712289	0.0358621	0.482605	-0.674256	0.192485	-1.24499	-0.181512	-0.00879212	-0.116124	-0.101708	-1.01235	0.21343	-0.452367	-0.481669	0.086024	0.333682	0.344889	-0.428735	0.0375973	-0.09798
146113	hsa-miRPlus-G1246-3p	0.0417626	-0.2747 (Low)	0.3073 (Intermediate)	-0.0691618	0.307269	-0.274694	0.251594	6.38176	-0.094563	0.200567	-0.190406	0.134455	-0.209649	-0.572354	-0.0945467	0.517531	0.287615	-0.226997	0.987858	0.491865	-0.00399419	-0.405624	-0.497549	0.719582	-0.4189	-0.117474	-0.380884	-0.553512	-0.420665	-0.570395	-0.492729	0.263858	-0.422034
147283	hsa-miRPlus-I137*	0.0388958	-0.02505 (High)	0.3582 (Low)	-0.0250515	-0.0036623	0.358213	0.243779	6.3764	0.179562	0.131496	-0.159127	0.0910367	-0.169715	0.092082	0.370565	-0.37515	-0.199974	-0.0638786	-0.419613	-0.0519913	0.717146	0.319688	0.851691	0.0300389	-0.0330987	0.370539	-0.00620625	0.730892	0.61713	0.593001	0.166825	0.516689	0.141366
147366	hsa-miRPlus-I320a*	0.791206	0.0008486 (Intermediate)	0.08503 (High)	0.0850294	0.000848624	0.0368922	0.853397	6.36069	0.0416142	0.0390499	0.00807164	0.00820381	0.168156	0.369335	0.0900035	-0.133594	0.159438	0.135485	-0.526886	-0.0386085	0.274814	0.101459	0.203998	-0.257609	0.307369	0.0569562	-0.0509776	0.157642	-0.0438357	-0.136544	-0.129447	0.0877529	0.145942
148504	hsa-miRPlus-I874*	0.0028713	0.2177 (Low)	0.5865 (Intermediate)	0.453641	0.586509	0.217664	0.112849	6.44684	0.359407	0.0566563	0.499897	0.519139	0.384919	0.418743	0.452414	0.446733	0.185305	0.309947	1.10079	0.770859	0.565646	0.370097	0.207768	0.0931988	0.320527	0.339356	0.180232	0.053579	0.240352	0.379451	0.219904	0.0929594	0.11455
147975	hsa-miRPlus-J1003	0.751134	0.2605 (Intermediate)	0.3395 (High)	0.339494	0.260548	0.313276	0.819117	6.35278	0.308653	0.0282511	0.711785	0.137432	0.498995	0.262388	0.272956	0.153408	0.409586	0.474764	-0.0146472	0.307242	0.125794	0.155017	0.332733	0.0977043	0.219418	0.388395	0.387088	0.365988	0.384727	0.160282	0.373552	0.330259	0.564152
147415	hsa-miRPlus-J1011	0.501362	-0.2761 (Intermediate)	-0.1046 (Low)	-0.13438	-0.276144	-0.10462	0.639982	6.51995	-0.149671	0.0720422	0.0606977	-0.128533	-0.455552	-0.482758	0.125217	0.0746456	-0.168367	0.0833187	-0.748785	-0.397714	-0.149173	-0.114737	-0.343358	-0.535436	0.28714	-0.169734	-0.224245	0.244459	0.121807	-0.120105	-0.377663	-0.135273	0.111709
42502	hsa-miRPlus-J204*	0.116577	-0.4264 (Intermediate)	0.3135 (High)	0.313467	-0.426356	-0.263972	0.357843	10.5927	-0.148637	0.429294	0.31508	0.33214	0.113442	0.553752	-0.00386583	0.570256	-1.02954	0.429676	-1.62117	0.00929883	0.0799537	-0.532591	-0.165182	-1.69459	0.11306	-0.547394	-0.61366	0.142604	0.386319	0.623913	-0.88571	0.0482852	-0.0427218
147576	hsv1-miR-H1*	0.0822762	0.4924 (High)	0.6908 (Intermediate)	0.492364	0.6908	0.515694	0.317667	5.82326	0.547675	0.0273637	0.513801	0.59435	0.680418	0.668274	0.239818	0.257525	0.654391	0.50909	0.801762	0.915583	0.573176	0.588749	0.619849	0.49356	0.243864	0.53965	0.641308	0.58136	0.400621	0.520045	0.675975	0.423095	0.460257
147889	hsv1-miR-H14-3p	0.0534743	-0.01778 (Low)	0.2184 (High)	0.218426	0.0266337	-0.0177789	0.269554	6.21405	0.0534947	0.0407833	0.0578771	0.293742	0.408622	0.212733	0.182913	0.154668	-0.233259	0.0784064	-0.118753	0.230293	0.176481	0.276608	-0.229386	-0.512276	0.118277	-0.0462744	-0.0256046	0.0959275	0.0455249	0.123145	0.0334236	-0.095209	0.00249806
147804	hsv1-miR-H17	0.348076	-0.1448 (Intermediate)	0.0963 (High)	0.096302	-0.144775	-0.0900572	0.543575	7.10769	-0.0533369	0.0872895	0.0552639	-0.100796	0.0564786	0.241397	0.1921	0.133369	-0.348122	-0.026145	-0.652583	0.207679	0.0952974	-0.181452	-0.117595	-0.617516	0.0959719	-0.0759019	-0.67057	-0.165343	0.393446	0.296865	-0.244623	0.181879	0.024152
147830	hsv1-miR-H18	0.209262	-0.5753 (Low)	-0.2505 (High)	-0.250492	-0.537255	-0.575323	0.432532	6.04062	-0.482308	0.138548	-0.3678	-0.0722064	-0.499444	-0.51437	-0.270644	0.221515	-0.955469	-0.25524	-0.965624	-0.335536	-0.174405	-0.795021	-0.550596	-1.31265	-0.484227	-0.836695	-0.833712	-0.506609	0.0468384	0.0254805	-0.799868	-0.51144	-0.345372
146058	hsv1-miR-H3	0.335477	0.9209 (High)	1.031 (Intermediate)	0.92093	1.03142	1.00935	0.532879	5.89191	0.991082	0.0183053	1.03595	0.899903	1.03795	1.15592	0.802527	0.593321	1.15883	1.10506	0.928762	1.00543	0.959005	1.04076	1.02291	0.903616	1.12199	1.04369	1.11834	1.02056	0.938026	0.809361	1.18022	0.935317	0.977436
147718	hsv1-miR-H3*	0.551457	-0.1074 (Low)	-0.02001 (High)	-0.0200081	-0.0859323	-0.107447	0.672642	6.16023	-0.07996	0.024237	-0.145306	-0.0720998	0.17547	0.178246	-0.185733	-0.0706262	-0.166664	0.100557	-0.16539	-0.0837089	-0.114455	-0.0971048	-0.0610994	-0.472085	-0.0250059	-0.0828831	-0.253431	-0.184564	-0.0212108	0.209786	-0.161603	-0.218994	0.0788241
146159	hsv1-miR-H4*	0.135782	-0.08115 (Low)	0.2279 (High)	0.227925	0.0584688	-0.0811538	0.372645	6.4704	0.0298282	0.0972778	-0.163887	-0.0668341	1.1959	0.539886	0.0612446	-0.198755	-0.03709	-0.0366428	-0.113976	0.480456	-0.000403337	-0.0787969	-0.138347	-0.0742009	-0.149721	-0.155546	-0.095687	-0.0904094	-0.048323	-0.105338	0.0514092	-0.0830801	-0.00580461
146098	hsv1-miR-H5-3p	0.358627	-0.4341 (Intermediate)	-0.2054 (Low)	-0.313243	-0.43408	-0.205396	0.546796	5.72632	-0.283244	0.089487	-0.225532	-0.0677231	-0.756942	-0.651653	-0.106157	-0.0714517	-0.260749	-0.17196	-0.268094	-0.394524	-1.07507	-0.0366145	-0.423887	-0.478679	0.437047	-0.360513	-0.436546	-0.00719379	-0.148638	-0.40657	-0.349714	-0.120706	-0.132744
146117	hsv1-miR-H6-3p	0.539811	-0.3618 (Intermediate)	-0.005336 (High)	-0.0053362	-0.361803	-0.202404	0.668337	12.4691	-0.185647	0.26881	0.136576	0.0817663	-0.0499376	-0.0474029	-0.28687	0.133851	-0.701981	0.223407	-1.35987	-0.0969021	0.126329	-0.264375	0.053921	-1.67438	0.0794341	-0.197435	-0.554305	0.319631	0.269855	0.0339177	-0.832668	0.126303	0.211251
147682	hsv1-miR-H6-5p	0.964719	-0.08385 (Low)	-0.02406 (Intermediate)	-0.060869	-0.0240564	-0.0838484	0.974733	5.70853	-0.0648555	0.1616	-0.385885	-0.188973	0.140962	-0.0337593	-0.136973	0.239415	-0.261353	0.257143	-0.322875	-0.311148	0.517951	-0.312742	-0.105733	-0.505634	0.438609	-0.344061	-0.422052	-0.342871	0.50354	1.09262	-0.289044	-0.304051	-0.414759
146090	hsv1-miR-H7*	0.198244	-0.707 (Low)	-0.1665 (Intermediate)	-0.209483	-0.166504	-0.707029	0.429757	9.94833	-0.459729	0.468364	0.0111244	-0.0833195	-0.506885	-0.132255	-0.159644	-0.385921	-0.95846	-0.54884	0.565939	0.179973	-0.0711309	0.235722	-0.962397	-2.74224	-0.552371	-0.0197685	-1.6014	-0.789223	-0.353375	-0.0325743	-0.780972	-0.376016	-0.509736
146042	hsv1-miR-H8*	0.0100693	0.2742 (Low)	0.7158 (Intermediate)	0.561751	0.71581	0.274191	0.159558	7.70513	0.445211	0.0984764	0.795265	0.801321	0.525767	0.426015	0.290678	0.531458	0.136156	0.497792	1.3482	0.969167	0.627732	0.395418	0.0678413	0.0729637	0.41749	0.349223	0.0623874	0.154502	0.386395	0.603531	0.278318	0.275677	0.226549
147803	hsv2-miR-H10	0.244047	-0.2984 (Low)	0.1033 (High)	0.103317	-0.013886	-0.298425	0.462944	9.78216	-0.131766	0.253755	0.140501	0.363978	-0.180579	-0.026765	-0.0430447	0.365813	-0.894151	0.177092	0.149192	0.153403	0.345034	-0.264492	-0.389134	-1.65422	0.0692481	-0.303486	-0.801016	-0.203584	0.261613	0.50006	-0.775963	-0.0665815	0.0464608
147738	hsv2-miR-H20	0.285409	-0.05669 (Low)	0.1075 (High)	0.107494	-0.0411966	-0.0566876	0.500045	6.52231	-0.01049	0.0439139	0.33049	-0.0674676	0.337679	0.240235	-0.219652	0.0236811	-0.093709	0.113923	-0.271652	0.219698	-0.174243	-0.0926992	-0.153404	-0.352449	-0.199549	-0.0659817	-0.263676	-0.146241	0.140531	0.111763	-0.10361	0.338037	0.107027
147864	hsv2-miR-H24	0.00623854	0.1388 (Low)	0.3632 (Intermediate)	0.297291	0.36319	0.138804	0.140123	6.47213	0.228928	0.02462	0.349431	0.573606	0.306524	0.228022	0.181234	0.144928	0.137531	0.320895	0.587909	0.463633	0.30598	0.14632	-0.0148344	0.0502528	0.209389	0.102176	0.167078	0.112082	0.133179	0.328461	0.225751	0.0621831	0.143614
147884	hsv2-miR-H25	0.798234	-0.3417 (Low)	-0.1076 (High)	-0.107594	-0.268408	-0.341738	0.853523	9.82471	-0.264716	0.447502	-0.041927	-0.110328	-0.594422	-0.100302	0.0788635	0.122549	-0.787439	-0.32029	0.111908	-0.309412	-0.0368064	0.194156	-0.276956	-2.21966	-0.252027	0.235761	-1.39669	-1.13043	0.449445	0.323595	-0.875391	0.873607	-0.0262622
147662	hsv2-miR-H6	0.494269	-0.3187 (Low)	-0.07114 (High)	-0.0711439	-0.315788	-0.318731	0.632562	6.70667	-0.253503	0.180358	0.183014	0.139343	-0.472022	-0.567722	-0.0673506	0.357874	-0.723717	0.125849	-0.547449	-0.396339	-0.0372831	-0.250659	-0.667914	-1.20214	0.04796	-0.505585	-0.81992	-0.329254	0.275466	0.506602	-0.580402	-0.0760177	-0.222906
147900	hsv2-miR-H6*	0.286463	-0.3354 (Low)	-0.0164 (High)	-0.0163997	-0.16461	-0.335408	0.500045	9.29666	-0.215059	0.16374	0.0552893	0.18469	-0.388057	-0.246152	0.0930759	0.202756	-0.754463	0.173868	-0.192382	-0.178984	0.12891	-0.221864	-0.285288	-1.47024	0.0970811	-0.463124	-0.630436	-0.223488	0.0683385	0.137374	-0.818819	-0.14104	-0.0733944
147790	hsv2-miR-H7-3p	0.249349	-0.5531 (Low)	-0.1014 (Intermediate)	-0.159123	-0.101448	-0.553099	0.463077	9.54913	-0.352138	0.358368	0.0674779	0.00856645	-0.401623	-0.199699	-0.304071	-0.125388	-0.854324	-0.359291	0.471859	0.263375	-0.0288607	0.0520846	-0.723998	-2.34113	-0.391587	-0.0494322	-1.41571	-0.584728	-0.0473846	0.0849628	-0.818894	-0.202878	-0.198493
147836	hsv2-miR-H7-5p	0.403932	-0.5662 (Intermediate)	-0.1538 (High)	-0.153826	-0.566162	-0.376838	0.563679	7.22681	-0.359818	0.247017	-0.114211	-0.126915	-0.40918	-0.365596	-0.26426	0.357208	-0.90317	0.195569	-1.67415	-0.271771	-0.177288	-0.708793	-0.287621	-1.31035	0.0052345	-0.668189	-0.660116	-0.191944	0.258402	0.265898	-0.822178	-0.259624	-0.142781
147840	hsv2-miR-H9-3p	0.207598	-0.3764 (Low)	-0.1073 (Intermediate)	-0.223885	-0.107259	-0.376369	0.432532	6.84786	-0.278089	0.0873131	-0.29978	-0.0588266	-0.412795	-0.53962	0.0519949	-0.0842823	-0.431589	-0.0265609	-0.0401122	-0.106345	0.0683098	-0.220656	-0.205727	-0.754873	-0.407534	-0.634494	-0.78047	-0.226439	0.392649	-0.677971	-0.440858	-0.0859386	-0.474122
17567	kshv-miR-K12-1	0.641369	-0.4701 (Intermediate)	-0.3388 (High)	-0.338763	-0.470107	-0.352893	0.735892	6.11108	-0.374688	0.0616982	-0.365673	-0.336024	-0.613711	-0.575178	0.0674728	-0.209462	-0.630373	-0.270532	-0.777206	-0.528474	-0.143951	-0.15307	-0.377888	-0.775548	-0.0897776	-0.58172	-0.656354	-0.220426	-0.0210769	-0.0721196	-0.620203	-0.293036	-0.373502
42656	kshv-miR-K12-10a	0.0887922	0.9193 (Low)	1.296 (Intermediate)	1.02104	1.29628	0.919266	0.329539	6.6838	1.02777	0.106108	1.24116	0.998492	1.48081	1.08371	0.28704	1.03503	1.50738	1.20125	1.25742	1.37016	1.14516	0.716276	0.947402	0.888042	0.6939	0.430232	0.800455	1.019	0.779239	1.05863	1.61531	0.908269	1.17443
42624	kshv-miR-K12-10b	0.452915	1.159 (Low)	1.292 (Intermediate)	1.21046	1.29216	1.1587	0.603072	6.39748	1.20122	0.0379368	1.25876	1.19242	1.37651	1.53898	1.09381	0.802265	1.32204	1.16505	1.22723	1.47441	1.27208	1.29744	1.16523	0.775832	0.998687	1.19757	1.3436	1.22703	1.12705	1.07879	1.53313	1.02539	1.13467
147919	kshv-miR-K12-12	0.67054	-0.1595 (Low)	-0.03179 (Intermediate)	-0.0410353	-0.0317927	-0.159461	0.760625	6.50646	-0.100813	0.100394	-0.059996	0.0301186	-0.321329	0.0908016	0.0204677	-0.00627452	-0.399515	-0.0351804	0.28012	-0.21034	0.205951	0.105106	-0.412386	-0.802745	-0.145303	0.132063	-0.788503	-0.437109	0.27924	0.434384	-0.00738816	-0.036156	-0.234729
42795	kshv-miR-K12-3	0.340968	-0.2994 (Low)	0.07307 (High)	0.0730722	-0.205411	-0.299426	0.539175	9.0363	-0.181815	0.248895	0.0580611	0.0974923	0.0361337	0.0828348	-0.1221	0.286011	-0.623634	0.020427	-0.451835	-0.0459199	0.073909	-0.372004	-0.222645	-1.8495	-0.00600794	-0.10031	-0.871243	-0.0873804	0.378275	0.367921	-0.918258	0.0998481	-0.0118079
147885	kshv-miR-K12-5*	0.943842	-0.1969 (Intermediate)	-0.09989 (Low)	-0.114533	-0.196938	-0.0998937	0.957409	9.47511	-0.124809	0.268927	0.91692	-0.203253	0.349657	-0.657244	-0.729443	-0.363838	-0.2683	0.690318	-0.33224	-0.257234	-0.817234	-0.778922	-0.261795	-0.8128	-0.0133106	0.215073	0.145119	-0.00740319	0.229981	0.103332	-0.937404	0.380414	0.538992
17488	kshv-miR-K12-6-3p	0.121519	-0.2567 (Intermediate)	0.357 (High)	0.356983	-0.256706	-0.231866	0.357843	10.1275	-0.0836532	0.377507	0.193904	0.0485516	0.732757	0.85641	0.193996	0.116278	-0.578213	-0.111115	-1.23768	0.367588	0.275884	-0.208565	0.0173377	-1.74025	0.113493	0.0721767	-1.02404	-0.0974348	0.332846	0.138739	-0.805398	0.213475	0.205226
147936	kshv-miR-K12-8*	0.00200111	-0.5462 (Low)	-0.3249 (Intermediate)	-0.334944	-0.32486	-0.546205	0.109839	5.71797	-0.442975	0.0262879	-0.35731	-0.292308	-0.202128	-0.404221	-0.412419	-0.341275	-0.582504	-0.300841	-0.25747	-0.168879	-0.314605	-0.597399	-0.559153	-0.805271	-0.578069	-0.601892	-0.594679	-0.509405	-0.400842	-0.257761	-0.580746	-0.520056	-0.54919
19011	SNORD10	0.435429	-0.1046 (High)	0.2495 (Low)	-0.104637	0.157846	0.249511	0.589321	8.37498	0.137197	0.287386	-0.0496382	-0.584421	0.0281804	0.142807	0.0641858	-0.228935	0.697582	-0.613365	0.630637	0.0541492	0.0202266	0.982176	0.713427	0.957163	-0.0777987	0.42432	-0.0368437	0.224174	-0.264204	-1.25582	0.811566	0.215368	0.30061
19005	SNORD118	0.753132	-0.1927 (Intermediate)	-0.02933 (Low)	-0.141349	-0.192733	-0.0293329	0.819487	6.90169	-0.0940762	0.18273	-0.342594	-0.469021	-0.307494	0.39387	-0.176857	0.0540027	-0.0594933	-0.323222	0.418027	-0.711393	-0.287583	1.21063	0.100214	0.590338	-0.275978	-0.139751	-0.457065	-0.514017	0.00480114	-0.302474	-0.465401	0.0588499	-0.162137
19606	SNORD12	0.569095	0.04279 (Low)	0.2255 (Intermediate)	0.0646526	0.225478	0.0427933	0.687367	6.42731	0.0882098	0.101418	-0.297429	-0.00587593	-0.106827	0.604559	0.284822	-0.0913328	0.156899	-0.211342	1.1003	-0.0322474	0.113783	0.25942	0.0722271	0.463117	-0.177254	-0.043225	-0.025952	-0.104383	-0.266943	-0.0690794	0.24447	0.281474	-0.120352
19603	SNORD13	0.31047	-0.04717 (Low)	0.4116 (Intermediate)	-0.0344568	0.411628	-0.0471734	0.519034	8.47065	0.0558835	0.333209	0.0432027	0.19109	-0.551991	0.204304	0.133074	-0.226421	0.958173	-0.277525	1.64823	-0.669898	0.39916	0.710674	0.102397	0.726534	-0.0195868	-0.0963516	0.224591	-0.744046	-0.0971182	-0.660323	0.0465594	-0.72298	-0.0364321
19013	SNORD14B	0.493396	-0.004558 (High)	0.1412 (Intermediate)	-0.00455801	0.141217	0.0897231	0.632562	6.36476	0.0763223	0.0416256	0.0389236	-0.162749	-0.196727	-0.384861	0.495475	0.18259	0.15268	-0.022856	0.31172	0.0707483	0.193791	0.115612	0.221388	0.025142	0.0741311	-0.074999	-0.0974031	0.348891	0.359692	-0.0904727	0.175392	0.106254	-0.0869515
19008	SNORD2	0.0787824	-0.2014 (High)	0.4456 (Intermediate)	-0.201377	0.445637	-0.0477769	0.313859	9.56515	0.0194173	0.254224	-0.0850449	0.0181805	-0.0986896	-0.361319	-0.402064	-0.279327	0.683768	-0.171781	1.91557	-0.410301	0.210931	0.119987	-0.15689	0.325973	-0.216404	-0.00680859	-0.204006	-0.0137763	-0.369652	-0.557646	0.38099	0.0513698	0.0735395
19007	SNORD3@	0.087179	-0.128 (Intermediate)	0.3113 (High)	0.311325	-0.12797	-0.0127131	0.328751	11.5963	0.0467627	0.129136	0.17495	0.703659	-0.136848	0.0349736	0.277711	0.813501	-0.0932341	0.352468	-0.88363	0.0201213	-0.0355742	0.5357	0.232674	-0.256898	0.0310919	-0.117719	-0.450772	-0.184397	0.0165938	0.00860655	-0.102517	0.14556	-0.0104798
46204	SNORD38B	0.203305	-0.5311 (High)	0.3356 (Intermediate)	-0.531106	0.335564	-0.0375568	0.432326	7.75026	-0.0851956	0.649868	-0.25717	-0.355447	-1.28162	-1.27738	0.130997	-0.146023	0.954774	-0.500976	2.11663	-1.05689	0.164283	0.285819	0.156366	1.26778	-0.265811	0.0401217	-0.479898	-0.116266	-0.641971	-1.14065	0.60896	0.0674145	-0.232547
46206	SNORD44	0.517797	-0.3675 (High)	0.2186 (Intermediate)	-0.367479	0.218624	-0.238381	0.655876	8.40939	-0.17271	0.745759	-0.490931	-0.42691	-1.38626	-1.24829	1.0757	0.271829	0.75431	-0.929408	2.18604	-0.587577	-0.330246	-0.342654	0.375421	0.983037	-0.927593	-0.214186	-0.0903282	-0.0669559	-0.967888	-1.31498	0.383008	-0.107596	-0.569859
46205	SNORD48	0.229769	-0.2389 (High)	0.402 (Intermediate)	-0.23894	0.401957	0.0351293	0.447278	9.04986	0.043378	0.372881	-0.198698	0.0195429	-1.07937	-0.640582	0.491093	-0.0256297	0.544171	-0.532593	1.88479	-0.213826	0.327239	0.169018	0.168695	0.592237	-0.285257	0.203844	0.099395	0.0991315	-0.566028	-0.915684	0.597742	0.177157	0.0813012
46203	SNORD49A	0.101611	-0.7427 (High)	0.1374 (Low)	-0.74265	0.0834556	0.137446	0.351019	7.3735	-0.103881	0.738853	-0.498385	-0.524753	-1.49394	-1.49761	0.0307704	-0.471987	1.17954	-0.784101	1.3307	-0.998595	-0.310269	1.03659	0.219398	1.58342	-0.367831	0.205566	-0.182856	0.0267037	-0.628498	-1.1129	0.918983	0.187032	-0.236243
19604	SNORD4A	0.539733	-0.1779 (Low)	0.3139 (Intermediate)	-0.136495	0.313865	-0.177854	0.668337	7.89273	-0.0601692	0.684541	-0.742759	-1.16147	0.16971	1.31887	0.160295	-0.563618	0.190028	-1.13058	2.06945	0.0179668	0.422454	0.558754	0.375901	0.786073	-0.93209	-0.015555	-0.13414	-0.483762	-0.969915	-1.25147	0.619657	-0.210986	-0.476715
19605	SNORD6	0.319255	-0.1687 (High)	0.3687 (Intermediate)	-0.168729	0.368737	-0.0737578	0.522338	8.68056	-0.00233847	0.3858	-0.0520822	-0.303134	-0.192498	-0.396836	0.199776	-0.267599	0.345154	-0.481316	2.17372	-0.0161722	-0.177704	0.100723	0.0874532	0.818577	-0.309929	-0.0477628	-0.0379164	-0.256232	-0.717613	-1.03401	0.715634	-0.0350458	-0.168967
145663	SNORD65	0.352576	-0.000321 (Low)	0.4401 (Intermediate)	0.00148162	0.440106	-0.000320992	0.545095	10.4349	0.0958943	0.347561	-0.0318828	-0.0781565	0.527062	0.15981	-0.0171289	-0.550814	1.30137	-0.369237	0.986755	-0.198035	0.479677	0.583612	0.664301	0.883657	-0.0516618	0.0314061	0.327841	-0.372647	-0.692996	-1.30762	0.0288435	0.235535	-0.334125
145666	SNORD68	0.609888	-0.03633 (High)	0.1778 (Intermediate)	-0.0363349	0.177847	0.00198828	0.712015	7.13643	0.0302211	0.136716	-0.0585935	-0.113131	-0.238799	-0.196691	0.0962199	0.292985	0.52958	-0.282591	1.15673	-0.453134	-0.061348	0.210956	0.0772882	0.606069	0.0331283	-0.207832	0.0190842	-0.156821	-0.355703	-0.425262	0.284595	0.105169	-0.166811
17492	sv40-miR-S1-5p	0.0475077	-0.3855 (Low)	0.2291 (High)	0.229094	0.204797	-0.385463	0.262104	10.1867	-0.0968264	0.362045	0.383607	0.336424	-0.110477	0.278823	0.170461	0.315728	-0.669243	0.149428	0.422765	0.533172	0.587865	-0.280131	-0.866137	-1.87845	0.362778	-0.112146	-0.805854	-0.732624	0.0213209	0.496427	-0.672766	-0.186786	0.0288078
